# Supplementary material for: ﻿New species and records of the genus Hybos Meigen (Diptera, Empidoidea, Hybotinae) from Wuyishan National Park, China
Source: Zookeys. 2023 Jul 27;1172:313–51. doi: 10.3897/zookeys.1172.105952 (PMC10401199; doi:10.3897/zookeys.1172.105952)
Supplement: XML Treatment for Hybos bispinipes [file zookeys.1172.105952-treatment4.xml]

<!DOCTYPE tp:taxon-treatment
  PUBLIC "-//TaxonX//DTD Taxonomic Treatment Publishing DTD v0 20100105//EN" "tax-treatment-NSO.dtd">
<tp:taxon-treatment xmlns:tp="http://www.plazi.org/taxpub"><tp:treatment-meta><kwd-group><label>Taxon classification</label><kwd>
                <named-content content-type="kingdom">Animalia</named-content>
              </kwd><kwd>
                <named-content content-type="order">Diptera</named-content>
              </kwd><kwd>
                <named-content content-type="family">Hybotidae</named-content>
              </kwd></kwd-group><mixed-citation publication-type="journal"><person-group><name><surname>Li</surname><given-names>Meilin</given-names></name><name><surname>Yang</surname><given-names>Ding</given-names></name></person-group><article-title>﻿New species and records of the genus <italic><tp:taxon-name><tp:taxon-name-part taxon-name-part-type="genus" reg="Hybos">Hybos</tp:taxon-name-part></tp:taxon-name></italic> Meigen (<tp:taxon-name><tp:taxon-name-part taxon-name-part-type="order">Diptera</tp:taxon-name-part></tp:taxon-name>, <tp:taxon-name><tp:taxon-name-part taxon-name-part-type="superfamily">Empidoidea</tp:taxon-name-part></tp:taxon-name>, <tp:taxon-name><tp:taxon-name-part taxon-name-part-type="subfamily">Hybotinae</tp:taxon-name-part></tp:taxon-name>) from Wuyishan National Park, China</article-title><source>Zookeys</source><day>27</day><month>07</month><year>2023</year><volume>1172</volume><fpage>313</fpage><lpage>351</lpage><pub-id pub-id-type="doi">10.3897/zookeys.1172.105952</pub-id></mixed-citation></tp:treatment-meta><tp:nomenclature><label>﻿</label><tp:taxon-name>
              <object-id xmlns:xlink="http://www.w3.org/1999/xlink" content-type="arpha" xlink:type="simple">A31F5E27-6BB7-54F9-994A-B6E465D6F251</object-id>
              <tp:taxon-name-part taxon-name-part-type="genus" reg="Hybos">Hybos</tp:taxon-name-part>
              <tp:taxon-name-part taxon-name-part-type="species" reg="bispinipes">bispinipes</tp:taxon-name-part>
            </tp:taxon-name><tp:taxon-authority>Saigusa, 1965</tp:taxon-authority><xref ref-type="fig" rid="F4">Fig. 4</xref><tp:nomenclature-citation-list><tp:nomenclature-citation><tp:taxon-name><tp:taxon-name-part taxon-name-part-type="genus" reg="Hybos">Hybos</tp:taxon-name-part> (<tp:taxon-name-part taxon-name-part-type="subgenus" reg="Hybos">Hybos</tp:taxon-name-part>) <tp:taxon-name-part taxon-name-part-type="species" reg="bispinipes">bispinipes</tp:taxon-name-part></tp:taxon-name><comment>Saigusa, 1965: 192.</comment></tp:nomenclature-citation><tp:nomenclature-citation><tp:taxon-name>
                  <tp:taxon-name-part taxon-name-part-type="genus" reg="Hybos">Hybos</tp:taxon-name-part>
                  <tp:taxon-name-part taxon-name-part-type="species" reg="bispinipes">bispinipes</tp:taxon-name-part>
                </tp:taxon-name><comment>Yang &amp; Yang, 2004: 138, figs 190, 191.</comment></tp:nomenclature-citation></tp:nomenclature-citation-list></tp:nomenclature><tp:treatment-sec sec-type="type locality" id="SECID0ERABG"><title>Type locality.</title><p>China: Taiwan, Tattaka-Oiwake.</p></tp:treatment-sec><tp:treatment-sec sec-type="material" id="SECID0EWABG"><title>Material examined.</title><p>China • 1♂, Fujian, Wuyishan, Erlichang; 764 m, 8–15 June 2021; Lingfei Peng (Malaise trap); <named-content xmlns:xlink="http://www.w3.org/1999/xlink" content-type="dwc:institutional_code" xlink:title="Entomological Museum of China Agricultural University" xlink:href="http://grbio.org/institution/china-agricultural-university" xlink:type="simple">CAU</named-content>. China • 1♂, Fujian, Wuyishan, Fangbanchang; 954 m, 10–17 May 2021; Junlin Yao (Malaise trap); <named-content xmlns:xlink="http://www.w3.org/1999/xlink" content-type="dwc:institutional_code" xlink:title="Entomological Museum of China Agricultural University" xlink:href="http://grbio.org/institution/china-agricultural-university" xlink:type="simple">CAU</named-content>.</p><fig id="F4" position="float" orientation="portrait"><object-id xmlns:xlink="http://www.w3.org/1999/xlink" content-type="doi" xlink:type="simple">10.3897/zookeys.1172.105952.figure4</object-id><object-id xmlns:xlink="http://www.w3.org/1999/xlink" content-type="arpha" xlink:type="simple">DFCC2896-FCAE-5A55-BFDC-05CA16F582B6</object-id><label>Figure 4.</label><caption><p><italic><tp:taxon-name><tp:taxon-name-part taxon-name-part-type="genus" reg="Hybos">Hybos</tp:taxon-name-part><tp:taxon-name-part taxon-name-part-type="species" reg="bispinipes">bispinipes</tp:taxon-name-part></tp:taxon-name></italic><bold>a</bold> male habitus, lateral view <bold>b</bold> genitalia, dorsal view <bold>c</bold> hypandrium, ventral view (from <xref ref-type="bibr" rid="B18">Yang and Yang 2004</xref>).</p></caption><graphic xmlns:xlink="http://www.w3.org/1999/xlink" xlink:href="zookeys-1172-313_article-105952__-g004.jpg" position="float" orientation="portrait" xlink:type="simple" id="oo_885084.jpg"><uri content-type="original_file" xlink:type="simple">https://binary.pensoft.net/fig/885084</uri></graphic></fig></tp:treatment-sec><tp:treatment-sec sec-type="diagnosis" id="SECID0EGCBG"><title>Diagnosis.</title><p>Arista bare. Proboscis nearly as long as head. Legs blackish brown. Hind femur distinctly thickened. Left epandrial lobe large and wide, right surstylus bifurcated with one small process and one rod-like process curved inward. Right epandrial lobe long and narrow. Hypandrium bifurcated apically.</p></tp:treatment-sec><tp:treatment-sec sec-type="distribution" id="SECID0ELCBG"><title>Distribution.</title><p>China (Zhejiang, Hubei, Fujian, Taiwan).</p></tp:treatment-sec><ref-list><ref id="B18"><mixed-citation xmlns:xlink="http://www.w3.org/1999/xlink" xlink:type="simple"><person-group><name name-style="western"><surname>Yang</surname><given-names>D</given-names></name><name name-style="western"><surname>Yang</surname><given-names>CK</given-names></name></person-group> (<year>2004</year>) <source><tp:taxon-name><tp:taxon-name-part taxon-name-part-type="order">Diptera</tp:taxon-name-part></tp:taxon-name>, <tp:taxon-name><tp:taxon-name-part taxon-name-part-type="family">Empididae</tp:taxon-name-part></tp:taxon-name>, <tp:taxon-name><tp:taxon-name-part taxon-name-part-type="subfamily">Hemerodromiinae</tp:taxon-name-part></tp:taxon-name> and <tp:taxon-name><tp:taxon-name-part taxon-name-part-type="subfamily">Hybotinae</tp:taxon-name-part></tp:taxon-name>. Fauna Sinica <tp:taxon-name><tp:taxon-name-part taxon-name-part-type="class">Insecta</tp:taxon-name-part></tp:taxon-name> Vol. 34.</source><publisher-name>Science Press</publisher-name>, <publisher-loc>Beijing</publisher-loc>, <size units="page">329 pp</size>.</mixed-citation></ref></ref-list></tp:taxon-treatment>
