# Supplementary material for: ﻿New species and records of the genus Hybos Meigen (Diptera, Empidoidea, Hybotinae) from Wuyishan National Park, China
Source: Zookeys. 2023 Jul 27;1172:313–51. doi: 10.3897/zookeys.1172.105952 (PMC10401199; doi:10.3897/zookeys.1172.105952)
Supplement: XML Treatment for Hybos brevidigitatus [file zookeys.1172.105952-treatment5.xml]

<!DOCTYPE tp:taxon-treatment
  PUBLIC "-//TaxonX//DTD Taxonomic Treatment Publishing DTD v0 20100105//EN" "tax-treatment-NSO.dtd">
<tp:taxon-treatment xmlns:tp="http://www.plazi.org/taxpub"><tp:treatment-meta><kwd-group><label>Taxon classification</label><kwd>
                <named-content content-type="kingdom">Animalia</named-content>
              </kwd><kwd>
                <named-content content-type="order">Diptera</named-content>
              </kwd><kwd>
                <named-content content-type="family">Hybotidae</named-content>
              </kwd></kwd-group><mixed-citation publication-type="journal"><person-group><name><surname>Li</surname><given-names>Meilin</given-names></name><name><surname>Yang</surname><given-names>Ding</given-names></name></person-group><article-title>﻿New species and records of the genus <italic><tp:taxon-name><tp:taxon-name-part taxon-name-part-type="genus" reg="Hybos">Hybos</tp:taxon-name-part></tp:taxon-name></italic> Meigen (<tp:taxon-name><tp:taxon-name-part taxon-name-part-type="order">Diptera</tp:taxon-name-part></tp:taxon-name>, <tp:taxon-name><tp:taxon-name-part taxon-name-part-type="superfamily">Empidoidea</tp:taxon-name-part></tp:taxon-name>, <tp:taxon-name><tp:taxon-name-part taxon-name-part-type="subfamily">Hybotinae</tp:taxon-name-part></tp:taxon-name>) from Wuyishan National Park, China</article-title><source>Zookeys</source><day>27</day><month>07</month><year>2023</year><volume>1172</volume><fpage>313</fpage><lpage>351</lpage><pub-id pub-id-type="doi">10.3897/zookeys.1172.105952</pub-id></mixed-citation></tp:treatment-meta><tp:nomenclature><label>﻿</label><tp:taxon-name>
              <object-id xmlns:xlink="http://www.w3.org/1999/xlink" content-type="arpha" xlink:type="simple">3CCE04EA-D675-597F-9C5E-34F551F5E399</object-id>
              <tp:taxon-name-part taxon-name-part-type="genus" reg="Hybos">Hybos</tp:taxon-name-part>
              <tp:taxon-name-part taxon-name-part-type="species" reg="brevidigitatus">brevidigitatus</tp:taxon-name-part>
              <object-id xmlns:xlink="http://www.w3.org/1999/xlink" content-type="zoobank" xlink:type="simple">https://zoobank.org/8DA770E6-9803-4E65-9B6D-0353681145AB</object-id>
            </tp:taxon-name><tp:taxon-status xmlns:xlink="http://www.w3.org/1999/xlink" xlink:type="simple">sp. nov.</tp:taxon-status><xref ref-type="fig" rid="F5">Fig. 5</xref></tp:nomenclature><tp:treatment-sec sec-type="type material" id="SECID0E4DBG"><title>Type material examined.</title><p><bold><italic>Holotype</italic></bold>: China •♂; Fujian, Wuyishan, Feicuigu; 203 m, 15 April 2021; Ding Yang; <named-content xmlns:xlink="http://www.w3.org/1999/xlink" content-type="dwc:institutional_code" xlink:title="Entomological Museum of China Agricultural University" xlink:href="http://grbio.org/institution/china-agricultural-university" xlink:type="simple">CAU</named-content>.</p></tp:treatment-sec><tp:treatment-sec sec-type="diagnosis" id="SECID0EMEBG"><title>Diagnosis.</title><p>Arista pubescent. Legs dark yellow, except hind coxae brownish yellow; hind femur blackish brown with blackish tip; hind tibiae dark brown and all tarsomeres 3 and 5 brown. Hypandrium with apico-lateral incision bearing one subtriangular process with long bristles.</p><fig id="F5" position="float" orientation="portrait"><object-id xmlns:xlink="http://www.w3.org/1999/xlink" content-type="doi" xlink:type="simple">10.3897/zookeys.1172.105952.figure5</object-id><object-id xmlns:xlink="http://www.w3.org/1999/xlink" content-type="arpha" xlink:type="simple">EB69B1FC-7148-502E-BC6B-05A453B38CB5</object-id><label>Figure 5.</label><caption><p><italic><tp:taxon-name><tp:taxon-name-part taxon-name-part-type="genus" reg="Hybos">Hybos</tp:taxon-name-part><tp:taxon-name-part taxon-name-part-type="species" reg="brevidigitatus">brevidigitatus</tp:taxon-name-part></tp:taxon-name></italic> sp. nov. <bold>a</bold> male habitus, lateral view <bold>b</bold> genitalia, dorsal view <bold>c</bold> right surstylus <bold>d</bold> left surstylus <bold>e</bold> hypandrium, ventral view.</p></caption><graphic xmlns:xlink="http://www.w3.org/1999/xlink" xlink:href="zookeys-1172-313_article-105952__-g005.jpg" position="float" orientation="portrait" xlink:type="simple" id="oo_885085.jpg"><uri content-type="original_file" xlink:type="simple">https://binary.pensoft.net/fig/885085</uri></graphic></fig></tp:treatment-sec><tp:treatment-sec sec-type="description" id="SECID0ETFBG"><title>Description.</title><p><bold>Male.</bold> Body length 3.6 mm, wing length 3.7 mm.</p><p><bold><italic>Head</italic></bold> blackish brown with gray pilosity. Eyes contiguous on frons, dark brown with indistinctly enlarged dorsal facets dark yellow. Hairs and bristles on head blackish brown except postero-ventral surface with partly dark yellow hairs; ocellar tubercle indistinct, with two long <abbrev xmlns:xlink="http://www.w3.org/1999/xlink" xlink:title="ocellar bristle(s)" id="ABBRID0ECGBG" xlink:type="simple">oc</abbrev> and two short posterior hairs. Antenna blackish brown; scape without hairs, pedicel with circlet of dark brown subapical hairs; first flagellomere dark brown, much elongated, longer than scape and pedicel combined, without dorsal hairs; arista brown, pubescent, except apical 1/3 thin and bare. Proboscis slightly shorter than head, dark brown. Palpus brownish, with one ventral hair and one apical hair.</p><p><bold><italic>Thorax</italic></bold> dark brown with gray pilosity. Hairs on thorax brown, bristles dark brown; hairs on mesonotum sparse, slightly long, <abbrev xmlns:xlink="http://www.w3.org/1999/xlink" xlink:title="postpronotal bristle(s)" id="ABBRID0ENGBG" xlink:type="simple">ppn</abbrev> absent, two <abbrev xmlns:xlink="http://www.w3.org/1999/xlink" xlink:title="notopleural bristle(s)" id="ABBRID0ERGBG" xlink:type="simple">npl</abbrev> (posterior <abbrev xmlns:xlink="http://www.w3.org/1999/xlink" xlink:title="notopleural bristle(s)" id="ABBRID0EVGBG" xlink:type="simple">npl</abbrev> long strong), uniserial hair-like <abbrev xmlns:xlink="http://www.w3.org/1999/xlink" xlink:title="dorsocentral bristle(s)" id="ABBRID0EZGBG" xlink:type="simple">dc</abbrev> nearly as long as irregularly biserial <abbrev xmlns:xlink="http://www.w3.org/1999/xlink" xlink:title="acrostichal bristle(s)" id="ABBRID0E4GBG" xlink:type="simple">acr</abbrev>, one long <abbrev xmlns:xlink="http://www.w3.org/1999/xlink" xlink:title="prescutellar bristle(s)" id="ABBRID0EBHBG" xlink:type="simple">prsc</abbrev>, one <abbrev xmlns:xlink="http://www.w3.org/1999/xlink" xlink:title="postalar bristle(s)" id="ABBRID0EFHBG" xlink:type="simple">psa</abbrev>; scutellum with eight marginal hairs (~ 1/3 as long as <abbrev xmlns:xlink="http://www.w3.org/1999/xlink" xlink:title="scutellar bristle(s)" id="ABBRID0EJHBG" xlink:type="simple">sc</abbrev>) and two very long <abbrev xmlns:xlink="http://www.w3.org/1999/xlink" xlink:title="scutellar bristle(s)" id="ABBRID0ENHBG" xlink:type="simple">sc</abbrev>. Legs dark yellow, except hind coxae brownish yellow; hind femur blackish brown with blackish tip; hind tibiae dark brown and all tarsomeres 3 and 5 brown. Hairs on legs dark yellow to brown, bristles brownish yellow to blackish brown, but those on coxae dark yellow. Fore femur 1.3× and hind femur 2.6× as wide as mid femur. Fore femur with one row of weak <abbrev xmlns:xlink="http://www.w3.org/1999/xlink" xlink:title="posteroventral bristle(s)" id="ABBRID0ERHBG" xlink:type="simple">pv</abbrev> ~ 2/5 as long as femur thickness. Mid femur with four or five weak <abbrev xmlns:xlink="http://www.w3.org/1999/xlink" xlink:title="anterodorsal bristle(s)" id="ABBRID0EVHBG" xlink:type="simple">ad</abbrev> on basal 1/2 and one row of <abbrev xmlns:xlink="http://www.w3.org/1999/xlink" xlink:title="posteroventral bristle(s)" id="ABBRID0EZHBG" xlink:type="simple">pv</abbrev>. Hind femur with three irregular rows of ventral bristles on tubercles (<abbrev xmlns:xlink="http://www.w3.org/1999/xlink" xlink:title="anteroventral bristle(s)" id="ABBRID0E4HBG" xlink:type="simple">av</abbrev> rather long, short spine-like ventral bristles on distinct tubercles on apical 1/3, <abbrev xmlns:xlink="http://www.w3.org/1999/xlink" xlink:title="posteroventral bristle(s)" id="ABBRID0EBIBG" xlink:type="simple">pv</abbrev> row interrupted medially with five short <abbrev xmlns:xlink="http://www.w3.org/1999/xlink" xlink:title="posteroventral bristle(s)" id="ABBRID0EFIBG" xlink:type="simple">pv</abbrev> at base and five very long <abbrev xmlns:xlink="http://www.w3.org/1999/xlink" xlink:title="posteroventral bristle(s)" id="ABBRID0EJIBG" xlink:type="simple">pv</abbrev> at apex respectively) and one long strong preapical <abbrev xmlns:xlink="http://www.w3.org/1999/xlink" xlink:title="anterodorsal bristle(s)" id="ABBRID0ENIBG" xlink:type="simple">ad</abbrev>. Fore tibia apically with one rather long <abbrev xmlns:xlink="http://www.w3.org/1999/xlink" xlink:title="anterodorsal bristle(s)" id="ABBRID0ERIBG" xlink:type="simple">ad</abbrev> and <abbrev xmlns:xlink="http://www.w3.org/1999/xlink" xlink:title="posterodorsal bristle(s)" id="ABBRID0EVIBG" xlink:type="simple">pd</abbrev>. Mid tibia with two very long <abbrev xmlns:xlink="http://www.w3.org/1999/xlink" xlink:title="anterodorsal bristle(s)" id="ABBRID0EZIBG" xlink:type="simple">ad</abbrev> on basal 2/3; apically with six bristles including one very long <abbrev xmlns:xlink="http://www.w3.org/1999/xlink" xlink:title="posteroventral bristle(s)" id="ABBRID0E4IBG" xlink:type="simple">pv</abbrev>. Hind tibia with one <abbrev xmlns:xlink="http://www.w3.org/1999/xlink" xlink:title="anterodorsal bristle(s)" id="ABBRID0EBJBG" xlink:type="simple">ad</abbrev> near base. Fore tarsomere 1 with one row of long hair-like <abbrev xmlns:xlink="http://www.w3.org/1999/xlink" xlink:title="anterodorsal bristle(s)" id="ABBRID0EFJBG" xlink:type="simple">ad</abbrev> and <abbrev xmlns:xlink="http://www.w3.org/1999/xlink" xlink:title="posterodorsal bristle(s)" id="ABBRID0EJJBG" xlink:type="simple">pd</abbrev>. Mid tarsomere 1 with one pair of ventral bristles at extreme base. Hind tarsomeres 1 and 2 with several short spine-like ventral bristles. Wing hyaline, slightly tinged brownish, stigma brownish; veins brown, R<sub>4+5</sub> and M<sub>1</sub> divergent apically. Squama dark yellow with yellow hairs. Halter yellowish brown with brownish knob.</p><p><bold><italic>Abdomen</italic></bold> weakly curved downward, brown with pale gray polinosity; hairs and bristles brownish to dark brown except those on hypopygium partly blackish brown. Hypopygium nearly as thick as pregenital segments.</p><p><bold><italic>Male genitalia</italic>.</bold> Left epandrial lamella nearly as wide as right epandrial lamella, with slightly convex inner margin near middle (Fig. <xref ref-type="fig" rid="F5">5b</xref>); left surstylus nearly trapezoid, wide apically and with one small obtuse subtriangular inner process in lateral view (Fig. <xref ref-type="fig" rid="F5">5d</xref>). Right epandrial lamella with concave inner margin; right surstylus truncate apically, with one finger-like process (Fig. <xref ref-type="fig" rid="F5">5c</xref>). Hypandrium ~ 2.8 longer than wide, apically slightly wide, with apico-lateral incision bearing one subtriangular process with long bristles (Fig. <xref ref-type="fig" rid="F5">5e</xref>).</p><p><bold>Female.</bold> Unknown.</p></tp:treatment-sec><tp:treatment-sec sec-type="etymology" id="SECID0ETKBG"><title>Etymology.</title><p>This specific name refers to the hypandrium trifurcated with one small figure-like left process.</p></tp:treatment-sec><tp:treatment-sec sec-type="distribution" id="SECID0EYKBG"><title>Distribution.</title><p>China (Fujian).</p></tp:treatment-sec><tp:treatment-sec sec-type="remarks" id="SECID0E4KBG"><title>Remarks.</title><p>The new species is similar to <italic><tp:taxon-name><tp:taxon-name-part taxon-name-part-type="genus" reg="Hybos">H.</tp:taxon-name-part><tp:taxon-name-part taxon-name-part-type="species" reg="wangae">wangae</tp:taxon-name-part></tp:taxon-name></italic> Yang, Merz &amp; Grootaert from Guangdong, but may be separated from the latter by the hind tibia with only one <abbrev xmlns:xlink="http://www.w3.org/1999/xlink" xlink:title="anterodorsal bristle(s)" id="ABBRID0EOLBG" xlink:type="simple">ad</abbrev> near base and right surstylus short in lateral view. In <italic><tp:taxon-name><tp:taxon-name-part taxon-name-part-type="genus" reg="Hybos">H.</tp:taxon-name-part><tp:taxon-name-part taxon-name-part-type="species" reg="wangae">wangae</tp:taxon-name-part></tp:taxon-name></italic>, the hind tibia does not have bristles at base, and the right surstylus is long in lateral view (<xref ref-type="bibr" rid="B20">Yang et al. 2006</xref>).</p></tp:treatment-sec><ref-list><ref id="B20"><mixed-citation xmlns:xlink="http://www.w3.org/1999/xlink" xlink:type="simple"><person-group><name name-style="western"><surname>Yang</surname><given-names>D</given-names></name><name name-style="western"><surname>Merz</surname><given-names>B</given-names></name><name name-style="western"><surname>Grootaert</surname><given-names>P</given-names></name></person-group> (<year>2006</year>) <article-title>New yellow-legged <italic><tp:taxon-name><tp:taxon-name-part taxon-name-part-type="genus">Hybos</tp:taxon-name-part></tp:taxon-name></italic> from Nanling, Guangdong, China (<tp:taxon-name><tp:taxon-name-part taxon-name-part-type="order">Diptera</tp:taxon-name-part></tp:taxon-name>, <tp:taxon-name><tp:taxon-name-part taxon-name-part-type="superfamily">Empidoidea</tp:taxon-name-part></tp:taxon-name>, <tp:taxon-name><tp:taxon-name-part taxon-name-part-type="family">Hybotidae</tp:taxon-name-part></tp:taxon-name>).</article-title><source>Revue Suisse de Zoologie</source><volume>113</volume>(<issue>4</issue>): <fpage>797</fpage>–<lpage>806</lpage>. <ext-link xlink:href="10.5962/bhl.part.80376" ext-link-type="doi" xlink:type="simple">https://doi.org/10.5962/bhl.part.80376</ext-link></mixed-citation></ref></ref-list></tp:taxon-treatment>
