# Supplementary material for: ﻿New species and records of the genus Hybos Meigen (Diptera, Empidoidea, Hybotinae) from Wuyishan National Park, China
Source: Zookeys. 2023 Jul 27;1172:313–51. doi: 10.3897/zookeys.1172.105952 (PMC10401199; doi:10.3897/zookeys.1172.105952)
Supplement: XML Treatment for Hybos chinensis [file zookeys.1172.105952-treatment6.xml]

<!DOCTYPE tp:taxon-treatment
  PUBLIC "-//TaxonX//DTD Taxonomic Treatment Publishing DTD v0 20100105//EN" "tax-treatment-NSO.dtd">
<tp:taxon-treatment xmlns:tp="http://www.plazi.org/taxpub"><tp:treatment-meta><kwd-group><label>Taxon classification</label><kwd>
                <named-content content-type="kingdom">Animalia</named-content>
              </kwd><kwd>
                <named-content content-type="order">Diptera</named-content>
              </kwd><kwd>
                <named-content content-type="family">Hybotidae</named-content>
              </kwd></kwd-group><mixed-citation publication-type="journal"><person-group><name><surname>Li</surname><given-names>Meilin</given-names></name><name><surname>Yang</surname><given-names>Ding</given-names></name></person-group><article-title>﻿New species and records of the genus <italic><tp:taxon-name><tp:taxon-name-part taxon-name-part-type="genus" reg="Hybos">Hybos</tp:taxon-name-part></tp:taxon-name></italic> Meigen (<tp:taxon-name><tp:taxon-name-part taxon-name-part-type="order">Diptera</tp:taxon-name-part></tp:taxon-name>, <tp:taxon-name><tp:taxon-name-part taxon-name-part-type="superfamily">Empidoidea</tp:taxon-name-part></tp:taxon-name>, <tp:taxon-name><tp:taxon-name-part taxon-name-part-type="subfamily">Hybotinae</tp:taxon-name-part></tp:taxon-name>) from Wuyishan National Park, China</article-title><source>Zookeys</source><day>27</day><month>07</month><year>2023</year><volume>1172</volume><fpage>313</fpage><lpage>351</lpage><pub-id pub-id-type="doi">10.3897/zookeys.1172.105952</pub-id></mixed-citation></tp:treatment-meta><tp:nomenclature><label>﻿</label><tp:taxon-name>
              <object-id xmlns:xlink="http://www.w3.org/1999/xlink" content-type="arpha" xlink:type="simple">6416B346-8E63-5191-AAA3-B11D26C9448F</object-id>
              <tp:taxon-name-part taxon-name-part-type="genus" reg="Hybos">Hybos</tp:taxon-name-part>
              <tp:taxon-name-part taxon-name-part-type="species" reg="chinensis">chinensis</tp:taxon-name-part>
            </tp:taxon-name><tp:taxon-authority>Frey, 1953</tp:taxon-authority><xref ref-type="fig" rid="F6">Fig. 6</xref><tp:nomenclature-citation-list><tp:nomenclature-citation><tp:taxon-name>
                  <tp:taxon-name-part taxon-name-part-type="genus" reg="Hybos">Hybos</tp:taxon-name-part>
                  <tp:taxon-name-part taxon-name-part-type="species" reg="chinensis">chinensis</tp:taxon-name-part>
                </tp:taxon-name><comment>Frey, 1953: 64; <xref ref-type="bibr" rid="B18">Yang and Yang 2004</xref>: 143, figs 202–207.</comment></tp:nomenclature-citation></tp:nomenclature-citation-list></tp:nomenclature><tp:treatment-sec sec-type="type locality" id="SECID0E3NBG"><title>Type locality.</title><p>China: Fujian, “Kwangseh”.</p></tp:treatment-sec><tp:treatment-sec sec-type="material" id="SECID0EBOBG"><title>Material examined.</title><p>China • 1♂ 2♀♀, Fujian, Wuyishan, Liaowangtai; 1,160 m, 8–15 June 2021; Junli Yao(Malaise trap); <named-content xmlns:xlink="http://www.w3.org/1999/xlink" content-type="dwc:institutional_code" xlink:title="Entomological Museum of China Agricultural University" xlink:href="http://grbio.org/institution/china-agricultural-university" xlink:type="simple">CAU</named-content>. China • 1♂, Fujian, Wuyishan, Tongmuguan; 800–900 m, 11 July 2009; Xiaoyan Liu; <named-content xmlns:xlink="http://www.w3.org/1999/xlink" content-type="dwc:institutional_code" xlink:title="Entomological Museum of China Agricultural University" xlink:href="http://grbio.org/institution/china-agricultural-university" xlink:type="simple">CAU</named-content>. China • 1♂ 5♀♀, Fujian, Wuyishan, Dazhulan; 935–1,035 m, 3 June 2009; Xiaoyan Liu; <named-content xmlns:xlink="http://www.w3.org/1999/xlink" content-type="dwc:institutional_code" xlink:title="Entomological Museum of China Agricultural University" xlink:href="http://grbio.org/institution/china-agricultural-university" xlink:type="simple">CAU</named-content>. China • 1♂, Fujian, Wuyishan, Liaowangtai; 1,160 m, 19 April–27 July 2021; Junli Yao (Malaise trap); <named-content xmlns:xlink="http://www.w3.org/1999/xlink" content-type="dwc:institutional_code" xlink:title="Entomological Museum of China Agricultural University" xlink:href="http://grbio.org/institution/china-agricultural-university" xlink:type="simple">CAU</named-content>.</p><fig id="F6" position="float" orientation="portrait"><object-id xmlns:xlink="http://www.w3.org/1999/xlink" content-type="doi" xlink:type="simple">10.3897/zookeys.1172.105952.figure6</object-id><object-id xmlns:xlink="http://www.w3.org/1999/xlink" content-type="arpha" xlink:type="simple">6B283D73-0F98-516C-8856-6E829BD64595</object-id><label>Figure 6.</label><caption><p><italic><tp:taxon-name><tp:taxon-name-part taxon-name-part-type="genus" reg="Hybos">Hybos</tp:taxon-name-part><tp:taxon-name-part taxon-name-part-type="species" reg="chinensis">chinensis</tp:taxon-name-part></tp:taxon-name></italic><bold>a</bold> male habitus, lateral view <bold>b</bold> genitalia, dorsal view <bold>c</bold> right surstylus <bold>d</bold> left surstylus <bold>e</bold> hypandrium, ventral view (from <xref ref-type="bibr" rid="B18">Yang and Yang 2004</xref>).</p></caption><graphic xmlns:xlink="http://www.w3.org/1999/xlink" xlink:href="zookeys-1172-313_article-105952__-g006.jpg" position="float" orientation="portrait" xlink:type="simple" id="oo_885086.jpg"><uri content-type="original_file" xlink:type="simple">https://binary.pensoft.net/fig/885086</uri></graphic></fig></tp:treatment-sec><tp:treatment-sec sec-type="diagnosis" id="SECID0E4PBG"><title>Diagnosis.</title><p>Legs blackish brown except fore and mid trochanters, femora and tarsomeres 1 and 2 and all tibiae yellow; fore and mid tarsomeres 3 and 5 dark brownish yellow; hind tarsus brownish yellow or dark brownish yellow. Hind tibia with single dorsal bristle at middle. Hypandrium large and wide with obtuse apex, left lateral corner with one small process.</p></tp:treatment-sec><tp:treatment-sec sec-type="distribution" id="SECID0ECQBG"><title>Distribution.</title><p>China (Zhejiang, Guizhou, Fujian, Guangxi).</p></tp:treatment-sec><ref-list><ref id="B18"><mixed-citation xmlns:xlink="http://www.w3.org/1999/xlink" xlink:type="simple"><person-group><name name-style="western"><surname>Yang</surname><given-names>D</given-names></name><name name-style="western"><surname>Yang</surname><given-names>CK</given-names></name></person-group> (<year>2004</year>) <source><tp:taxon-name><tp:taxon-name-part taxon-name-part-type="order">Diptera</tp:taxon-name-part></tp:taxon-name>, <tp:taxon-name><tp:taxon-name-part taxon-name-part-type="family">Empididae</tp:taxon-name-part></tp:taxon-name>, <tp:taxon-name><tp:taxon-name-part taxon-name-part-type="subfamily">Hemerodromiinae</tp:taxon-name-part></tp:taxon-name> and <tp:taxon-name><tp:taxon-name-part taxon-name-part-type="subfamily">Hybotinae</tp:taxon-name-part></tp:taxon-name>. Fauna Sinica <tp:taxon-name><tp:taxon-name-part taxon-name-part-type="class">Insecta</tp:taxon-name-part></tp:taxon-name> Vol. 34.</source><publisher-name>Science Press</publisher-name>, <publisher-loc>Beijing</publisher-loc>, <size units="page">329 pp</size>.</mixed-citation></ref></ref-list></tp:taxon-treatment>
