# Supplementary material for: ﻿New species and records of the genus Hybos Meigen (Diptera, Empidoidea, Hybotinae) from Wuyishan National Park, China
Source: Zookeys. 2023 Jul 27;1172:313–51. doi: 10.3897/zookeys.1172.105952 (PMC10401199; doi:10.3897/zookeys.1172.105952)
Supplement: XML Treatment for Hybos constractus [file zookeys.1172.105952-treatment8.xml]

<!DOCTYPE tp:taxon-treatment
  PUBLIC "-//TaxonX//DTD Taxonomic Treatment Publishing DTD v0 20100105//EN" "tax-treatment-NSO.dtd">
<tp:taxon-treatment xmlns:tp="http://www.plazi.org/taxpub"><tp:treatment-meta><kwd-group><label>Taxon classification</label><kwd>
                <named-content content-type="kingdom">Animalia</named-content>
              </kwd><kwd>
                <named-content content-type="order">Diptera</named-content>
              </kwd><kwd>
                <named-content content-type="family">Hybotidae</named-content>
              </kwd></kwd-group><mixed-citation publication-type="journal"><person-group><name><surname>Li</surname><given-names>Meilin</given-names></name><name><surname>Yang</surname><given-names>Ding</given-names></name></person-group><article-title>﻿New species and records of the genus <italic><tp:taxon-name><tp:taxon-name-part taxon-name-part-type="genus" reg="Hybos">Hybos</tp:taxon-name-part></tp:taxon-name></italic> Meigen (<tp:taxon-name><tp:taxon-name-part taxon-name-part-type="order">Diptera</tp:taxon-name-part></tp:taxon-name>, <tp:taxon-name><tp:taxon-name-part taxon-name-part-type="superfamily">Empidoidea</tp:taxon-name-part></tp:taxon-name>, <tp:taxon-name><tp:taxon-name-part taxon-name-part-type="subfamily">Hybotinae</tp:taxon-name-part></tp:taxon-name>) from Wuyishan National Park, China</article-title><source>Zookeys</source><day>27</day><month>07</month><year>2023</year><volume>1172</volume><fpage>313</fpage><lpage>351</lpage><pub-id pub-id-type="doi">10.3897/zookeys.1172.105952</pub-id></mixed-citation></tp:treatment-meta><tp:nomenclature><label>﻿</label><tp:taxon-name>
              <object-id xmlns:xlink="http://www.w3.org/1999/xlink" content-type="arpha" xlink:type="simple">73B2F465-0C36-52F7-9AEE-154A07ED90BA</object-id>
              <tp:taxon-name-part taxon-name-part-type="genus" reg="Hybos">Hybos</tp:taxon-name-part>
              <tp:taxon-name-part taxon-name-part-type="species" reg="constractus">constractus</tp:taxon-name-part>
              <object-id xmlns:xlink="http://www.w3.org/1999/xlink" content-type="zoobank" xlink:type="simple">https://zoobank.org/4EB13ACB-0956-452B-9A24-320C766586DD</object-id>
            </tp:taxon-name><tp:taxon-status xmlns:xlink="http://www.w3.org/1999/xlink" xlink:type="simple">sp. nov.</tp:taxon-status><xref ref-type="fig" rid="F8">Fig. 8</xref></tp:nomenclature><tp:treatment-sec sec-type="type material" id="SECID0E2VBG"><title>Type material examined.</title><p><bold><italic>Holotype</italic></bold>: China •♂; Fujian, Wuyishan, Xiaonandingkeng; 1,000 m, 14–27 July 2021; Junli Yao (Malaise trap); <named-content xmlns:xlink="http://www.w3.org/1999/xlink" content-type="dwc:institutional_code" xlink:title="Entomological Museum of China Agricultural University" xlink:href="http://grbio.org/institution/china-agricultural-university" xlink:type="simple">CAU</named-content>.</p><fig id="F8" position="float" orientation="portrait"><object-id xmlns:xlink="http://www.w3.org/1999/xlink" content-type="doi" xlink:type="simple">10.3897/zookeys.1172.105952.figure8</object-id><object-id xmlns:xlink="http://www.w3.org/1999/xlink" content-type="arpha" xlink:type="simple">9B83FF18-D1A4-5524-B2AB-15651DB25F26</object-id><label>Figure 8.</label><caption><p><italic><tp:taxon-name><tp:taxon-name-part taxon-name-part-type="genus" reg="Hybos">Hybos</tp:taxon-name-part><tp:taxon-name-part taxon-name-part-type="species" reg="constractus">constractus</tp:taxon-name-part></tp:taxon-name></italic> sp. nov. <bold>a</bold> male habitus, lateral view <bold>b</bold> genitalia, dorsal view <bold>c</bold> right surstylus <bold>d</bold> left surstylus <bold>e</bold> hypandrium, ventral view.</p></caption><graphic xmlns:xlink="http://www.w3.org/1999/xlink" xlink:href="zookeys-1172-313_article-105952__-g008.jpg" position="float" orientation="portrait" xlink:type="simple" id="oo_885088.jpg"><uri content-type="original_file" xlink:type="simple">https://binary.pensoft.net/fig/885088</uri></graphic></fig></tp:treatment-sec><tp:treatment-sec sec-type="diagnosis" id="SECID0EMXBG"><title>Diagnosis.</title><p>Ocellar tubercle with two short weak <abbrev xmlns:xlink="http://www.w3.org/1999/xlink" xlink:title="ocellar bristle(s)" id="ABBRID0ESXBG" xlink:type="simple">oc</abbrev> and without posterior hairs. Legs mostly dark yellow to brownish yellow. Hind femur distinctly thickened. Hind tibia with one long <abbrev xmlns:xlink="http://www.w3.org/1999/xlink" xlink:title="anterodorsal bristle(s)" id="ABBRID0EWXBG" xlink:type="simple">ad</abbrev> and <abbrev xmlns:xlink="http://www.w3.org/1999/xlink" xlink:title="posterodorsal bristle(s)" id="ABBRID0E1XBG" xlink:type="simple">pd</abbrev> near middle. Hypandrium furcated apically.</p></tp:treatment-sec><tp:treatment-sec sec-type="description" id="SECID0E5XBG"><title>Description.</title><p><bold>Male.</bold> Body length 4.9 mm, wing length 4.8 mm.</p><p><bold><italic>Head</italic></bold> black with gray polinosity. Eyes contiguous on frons, blackish brown with distinctly enlarged dorsal facets brownish. Hairs and bristles on head blackish except postero-ventral surface with partly brownish yellow hairs; ocellar tubercle indistinct with two short weak <abbrev xmlns:xlink="http://www.w3.org/1999/xlink" xlink:title="ocellar bristle(s)" id="ABBRID0ENYBG" xlink:type="simple">oc</abbrev> and without posterior hairs. Antenna blackish; scape without hairs, pedicel with circlet of blackish subapical hairs; first flagellomere blackish brown except with yellow extreme base, slightly elongated, longer than scape and pedicel combined, without dorsal hairs; arista blackish brown, short pubescent except apical ~1/4 thin and bare. Proboscis nearly as long as head, blackish. Palpus dark brown, with single ventral hair and one apical hair.</p><p><bold><italic>Thorax</italic></bold> black with gray polinosity. Hairs on thorax blackish except partly brown, bristles black; hairs on mesonotum short, <abbrev xmlns:xlink="http://www.w3.org/1999/xlink" xlink:title="postpronotal bristle(s)" id="ABBRID0EYYBG" xlink:type="simple">ppn</abbrev> absent, two <abbrev xmlns:xlink="http://www.w3.org/1999/xlink" xlink:title="notopleural bristle(s)" id="ABBRID0E3YBG" xlink:type="simple">npl</abbrev> (anterior <abbrev xmlns:xlink="http://www.w3.org/1999/xlink" xlink:title="notopleural bristle(s)" id="ABBRID0EAZBG" xlink:type="simple">npl</abbrev> short), uniserial hair-like <abbrev xmlns:xlink="http://www.w3.org/1999/xlink" xlink:title="dorsocentral bristle(s)" id="ABBRID0EEZBG" xlink:type="simple">dc</abbrev> nearly as long as irregularly hexaserial <abbrev xmlns:xlink="http://www.w3.org/1999/xlink" xlink:title="acrostichal bristle(s)" id="ABBRID0EIZBG" xlink:type="simple">acr</abbrev>, one long <abbrev xmlns:xlink="http://www.w3.org/1999/xlink" xlink:title="prescutellar bristle(s)" id="ABBRID0EMZBG" xlink:type="simple">prsc</abbrev>, one <abbrev xmlns:xlink="http://www.w3.org/1999/xlink" xlink:title="postalar bristle(s)" id="ABBRID0EQZBG" xlink:type="simple">psa</abbrev>; scutellum with six marginal hairs (2 hairs between <abbrev xmlns:xlink="http://www.w3.org/1999/xlink" xlink:title="scutellar bristle(s)" id="ABBRID0EUZBG" xlink:type="simple">sc</abbrev>) and two very long <abbrev xmlns:xlink="http://www.w3.org/1999/xlink" xlink:title="scutellar bristle(s)" id="ABBRID0EYZBG" xlink:type="simple">sc</abbrev>. Legs mostly dark yellow to brownish yellow, except base of fore and mid coxae black; hind coxa except extreme tip, knee and femur black; extreme tip of hind femur dark brown and all tarsomeres 3 and 5 blackish brown. Hairs on legs mostly brownish yellow to brown partly dark brown, bristles blackish brown to black, but those on coxae dark yellow; fore and mid femur with partly brownish yellow hairs; hind femur with partly dark yellow hairs. Fore femur 1.3× and hind femur 1.8× as wide as mid femur. Fore femur with one row of weak <abbrev xmlns:xlink="http://www.w3.org/1999/xlink" xlink:title="posteroventral bristle(s)" id="ABBRID0E3ZBG" xlink:type="simple">pv</abbrev> shorter than femur thickness, circlet of preapical bristles including one strong <abbrev xmlns:xlink="http://www.w3.org/1999/xlink" xlink:title="anterodorsal bristle(s)" id="ABBRID0EA1BG" xlink:type="simple">ad</abbrev>. Mid femur with six or seven <abbrev xmlns:xlink="http://www.w3.org/1999/xlink" xlink:title="anterodorsal bristle(s)" id="ABBRID0EE1BG" xlink:type="simple">ad</abbrev> on basal 1/2, one row of weak <abbrev xmlns:xlink="http://www.w3.org/1999/xlink" xlink:title="posteroventral bristle(s)" id="ABBRID0EI1BG" xlink:type="simple">pv</abbrev> shorter than femur thickness. Hind femur distinctly thickened, 1.7× as wide as hind tibia, with four or five strong <abbrev xmlns:xlink="http://www.w3.org/1999/xlink" xlink:title="anterodorsal bristle(s)" id="ABBRID0EM1BG" xlink:type="simple">ad</abbrev> on apical 1/2, ~ 3 irregular rows of ventral bristles on distinct tubercles mostly long strong. Fore tibia with one weak <abbrev xmlns:xlink="http://www.w3.org/1999/xlink" xlink:title="anterodorsal bristle(s)" id="ABBRID0EQ1BG" xlink:type="simple">ad</abbrev> near base, one <abbrev xmlns:xlink="http://www.w3.org/1999/xlink" xlink:title="anterodorsal bristle(s)" id="ABBRID0EU1BG" xlink:type="simple">ad</abbrev> at middle and one strong preapical <abbrev xmlns:xlink="http://www.w3.org/1999/xlink" xlink:title="anterodorsal bristle(s)" id="ABBRID0EY1BG" xlink:type="simple">ad</abbrev>, one preapical <abbrev xmlns:xlink="http://www.w3.org/1999/xlink" xlink:title="anteroventral bristle(s)" id="ABBRID0E31BG" xlink:type="simple">av</abbrev> and <abbrev xmlns:xlink="http://www.w3.org/1999/xlink" xlink:title="posteroventral bristle(s)" id="ABBRID0EA2BG" xlink:type="simple">pv</abbrev>. Mid tibia with one very long strong <abbrev xmlns:xlink="http://www.w3.org/1999/xlink" xlink:title="anteroventral bristle(s)" id="ABBRID0EE2BG" xlink:type="simple">av</abbrev> near middle, four or five strong <abbrev xmlns:xlink="http://www.w3.org/1999/xlink" xlink:title="anterodorsal bristle(s)" id="ABBRID0EI2BG" xlink:type="simple">ad</abbrev> (1 basal <abbrev xmlns:xlink="http://www.w3.org/1999/xlink" xlink:title="anterodorsal bristle(s)" id="ABBRID0EM2BG" xlink:type="simple">ad</abbrev> very long) on apical 2/3, one long <abbrev xmlns:xlink="http://www.w3.org/1999/xlink" xlink:title="posterodorsal bristle(s)" id="ABBRID0EQ2BG" xlink:type="simple">pd</abbrev> near apex; apically with five bristles including one long <abbrev xmlns:xlink="http://www.w3.org/1999/xlink" xlink:title="anteroventral bristle(s)" id="ABBRID0EU2BG" xlink:type="simple">av</abbrev>. Hind tibia with one long <abbrev xmlns:xlink="http://www.w3.org/1999/xlink" xlink:title="anterodorsal bristle(s)" id="ABBRID0EY2BG" xlink:type="simple">ad</abbrev> and <abbrev xmlns:xlink="http://www.w3.org/1999/xlink" xlink:title="posterodorsal bristle(s)" id="ABBRID0E32BG" xlink:type="simple">pd</abbrev> at middle, one weak <abbrev xmlns:xlink="http://www.w3.org/1999/xlink" xlink:title="posterodorsal bristle(s)" id="ABBRID0EA3BG" xlink:type="simple">pd</abbrev> near base and one preapical <abbrev xmlns:xlink="http://www.w3.org/1999/xlink" xlink:title="posterodorsal bristle(s)" id="ABBRID0EE3BG" xlink:type="simple">pd</abbrev>. Fore tarsomere 1 with one preapical <abbrev xmlns:xlink="http://www.w3.org/1999/xlink" xlink:title="anterodorsal bristle(s)" id="ABBRID0EI3BG" xlink:type="simple">ad</abbrev> and one <abbrev xmlns:xlink="http://www.w3.org/1999/xlink" xlink:title="posteroventral bristle(s)" id="ABBRID0EM3BG" xlink:type="simple">pv</abbrev> at extreme base. Mid tarsomere 1 with two <abbrev xmlns:xlink="http://www.w3.org/1999/xlink" xlink:title="anteroventral bristle(s)" id="ABBRID0EQ3BG" xlink:type="simple">av</abbrev> at extreme base (of which one long), three rather strong <abbrev xmlns:xlink="http://www.w3.org/1999/xlink" xlink:title="posterodorsal bristle(s)" id="ABBRID0EU3BG" xlink:type="simple">pd</abbrev> and circlet of preapical bristles. Hind tarsomere 1 with two short spine-like ventral bristles and 3–4 short spine-like <abbrev xmlns:xlink="http://www.w3.org/1999/xlink" xlink:title="anteroventral bristle(s)" id="ABBRID0EY3BG" xlink:type="simple">av</abbrev>. Wing hyaline, stigma dark brown; veins dark brown, R<sub>4+5</sub> and M<sub>1</sub> divergent apically. Squama dark yellow with dark yellow hairs. Halter dark yellow with brownish yellow stem and pale yellow knob.</p><p><bold><italic>Abdomen</italic></bold> nearly straight, black with pale gray polinosity. Hairs and bristles on abdomen dark yellow to brownish except those on hypopygium mostly brown and partly black. Hypopygium slightly thicker than pregenital segments.</p><p><bold><italic>Male genitalia</italic>.</bold> Left epandrial lamella slightly narrower than right epandrial lamella, with convex inner margin near middle (Fig. <xref ref-type="fig" rid="F8">8b</xref>); left surstylus trifurcated, with one small subtriangular inner process, one long median process (thick and curved apically), one short wide outer process (nearly trapezoid) (Fig. <xref ref-type="fig" rid="F8">8d</xref>). Right epandrial lamella with inner margin obliquely subtruncate; right surstylus with one wide finger-like process and weak apical incision (Fig. <xref ref-type="fig" rid="F8">8c</xref>). Hypandrium ~ 2.1× longer than wide, basally narrow, furcated apically with one wide right process and one narrow curved left process (Fig. <xref ref-type="fig" rid="F8">8e</xref>).</p><p><bold>Female.</bold> Unknown.</p></tp:treatment-sec><tp:treatment-sec sec-type="etymology" id="SECID0EC5BG"><title>Etymology.</title><p>This specific name refers to the hypandrium basally narrow.</p></tp:treatment-sec><tp:treatment-sec sec-type="distribution" id="SECID0EH5BG"><title>Distribution.</title><p>China (Fujian).</p></tp:treatment-sec><tp:treatment-sec sec-type="remarks" id="SECID0EM5BG"><title>Remarks.</title><p>The new species is similar to <italic><tp:taxon-name><tp:taxon-name-part taxon-name-part-type="genus" reg="Hybos">H.</tp:taxon-name-part><tp:taxon-name-part taxon-name-part-type="species" reg="chinensis">chinensis</tp:taxon-name-part></tp:taxon-name></italic> Frey, but may be separated from the latter by the right surstylus without denticles and hypandrium bifurcated apically. In <italic><tp:taxon-name><tp:taxon-name-part taxon-name-part-type="genus" reg="Hybos">H.</tp:taxon-name-part><tp:taxon-name-part taxon-name-part-type="species" reg="chinensis">chinensis</tp:taxon-name-part></tp:taxon-name></italic>, the right surstylus has the denticles at inner margin, and the hypandrium is not furcated (<xref ref-type="bibr" rid="B18">Yang and Yang 2004</xref>).</p></tp:treatment-sec><ref-list><ref id="B18"><mixed-citation xmlns:xlink="http://www.w3.org/1999/xlink" xlink:type="simple"><person-group><name name-style="western"><surname>Yang</surname><given-names>D</given-names></name><name name-style="western"><surname>Yang</surname><given-names>CK</given-names></name></person-group> (<year>2004</year>) <source><tp:taxon-name><tp:taxon-name-part taxon-name-part-type="order">Diptera</tp:taxon-name-part></tp:taxon-name>, <tp:taxon-name><tp:taxon-name-part taxon-name-part-type="family">Empididae</tp:taxon-name-part></tp:taxon-name>, <tp:taxon-name><tp:taxon-name-part taxon-name-part-type="subfamily">Hemerodromiinae</tp:taxon-name-part></tp:taxon-name> and <tp:taxon-name><tp:taxon-name-part taxon-name-part-type="subfamily">Hybotinae</tp:taxon-name-part></tp:taxon-name>. Fauna Sinica <tp:taxon-name><tp:taxon-name-part taxon-name-part-type="class">Insecta</tp:taxon-name-part></tp:taxon-name> Vol. 34.</source><publisher-name>Science Press</publisher-name>, <publisher-loc>Beijing</publisher-loc>, <size units="page">329 pp</size>.</mixed-citation></ref></ref-list></tp:taxon-treatment>
