# Supplementary material for: ﻿New species and records of the genus Hybos Meigen (Diptera, Empidoidea, Hybotinae) from Wuyishan National Park, China
Source: Zookeys. 2023 Jul 27;1172:313–51. doi: 10.3897/zookeys.1172.105952 (PMC10401199; doi:10.3897/zookeys.1172.105952)
Supplement: XML Treatment for Hybos curvitibia [file zookeys.1172.105952-treatment9.xml]

<!DOCTYPE tp:taxon-treatment
  PUBLIC "-//TaxonX//DTD Taxonomic Treatment Publishing DTD v0 20100105//EN" "tax-treatment-NSO.dtd">
<tp:taxon-treatment xmlns:tp="http://www.plazi.org/taxpub"><tp:treatment-meta><kwd-group><label>Taxon classification</label><kwd>
                <named-content content-type="kingdom">Animalia</named-content>
              </kwd><kwd>
                <named-content content-type="order">Diptera</named-content>
              </kwd><kwd>
                <named-content content-type="family">Hybotidae</named-content>
              </kwd></kwd-group><mixed-citation publication-type="journal"><person-group><name><surname>Li</surname><given-names>Meilin</given-names></name><name><surname>Yang</surname><given-names>Ding</given-names></name></person-group><article-title>﻿New species and records of the genus <italic><tp:taxon-name><tp:taxon-name-part taxon-name-part-type="genus" reg="Hybos">Hybos</tp:taxon-name-part></tp:taxon-name></italic> Meigen (<tp:taxon-name><tp:taxon-name-part taxon-name-part-type="order">Diptera</tp:taxon-name-part></tp:taxon-name>, <tp:taxon-name><tp:taxon-name-part taxon-name-part-type="superfamily">Empidoidea</tp:taxon-name-part></tp:taxon-name>, <tp:taxon-name><tp:taxon-name-part taxon-name-part-type="subfamily">Hybotinae</tp:taxon-name-part></tp:taxon-name>) from Wuyishan National Park, China</article-title><source>Zookeys</source><day>27</day><month>07</month><year>2023</year><volume>1172</volume><fpage>313</fpage><lpage>351</lpage><pub-id pub-id-type="doi">10.3897/zookeys.1172.105952</pub-id></mixed-citation></tp:treatment-meta><tp:nomenclature><label>﻿</label><tp:taxon-name>
              <object-id xmlns:xlink="http://www.w3.org/1999/xlink" content-type="arpha" xlink:type="simple">E2A637DE-9EA8-5211-AEDE-FF7B303B1A41</object-id>
              <tp:taxon-name-part taxon-name-part-type="genus" reg="Hybos">Hybos</tp:taxon-name-part>
              <tp:taxon-name-part taxon-name-part-type="species" reg="curvitibia">curvitibia</tp:taxon-name-part>
              <object-id xmlns:xlink="http://www.w3.org/1999/xlink" content-type="zoobank" xlink:type="simple">https://zoobank.org/32B9D361-3448-4350-ADD3-27AEF653998B</object-id>
            </tp:taxon-name><tp:taxon-status xmlns:xlink="http://www.w3.org/1999/xlink" xlink:type="simple">sp. nov.</tp:taxon-status><xref ref-type="fig" rid="F9">Fig. 9</xref></tp:nomenclature><tp:treatment-sec sec-type="type material" id="SECID0E1AAI"><title>Type material examined.</title><p><bold><italic>Holotype</italic></bold>: China •♂; Fujian, Wuyishan, Dazhulan; 935–1,035 m, 3 July 2009; Xiaoyan Liu; <named-content xmlns:xlink="http://www.w3.org/1999/xlink" content-type="dwc:institutional_code" xlink:title="Entomological Museum of China Agricultural University" xlink:href="http://grbio.org/institution/china-agricultural-university" xlink:type="simple">CAU</named-content>. <bold><italic>Paratypes</italic></bold>: China • 2♂♂ 17♀♀, same as holotype; <named-content xmlns:xlink="http://www.w3.org/1999/xlink" content-type="dwc:institutional_code" xlink:title="Entomological Museum of China Agricultural University" xlink:href="http://grbio.org/institution/china-agricultural-university" xlink:type="simple">CAU</named-content>. China • 1♂, Fujian, Wuyishan, Dingweizhan; 600 m, 10 July 2009; Xiaoyan Liu; <named-content xmlns:xlink="http://www.w3.org/1999/xlink" content-type="dwc:institutional_code" xlink:title="Entomological Museum of China Agricultural University" xlink:href="http://grbio.org/institution/china-agricultural-university" xlink:type="simple">CAU</named-content>. China • 1♂, Fujian, Wuyishan, Liaowangtai; 1,160 m, 10–17 May 2021; Junli Yao (Malaise trap); <named-content xmlns:xlink="http://www.w3.org/1999/xlink" content-type="dwc:institutional_code" xlink:title="Entomological Museum of China Agricultural University" xlink:href="http://grbio.org/institution/china-agricultural-university" xlink:type="simple">CAU</named-content>.</p><fig id="F9" position="float" orientation="portrait"><object-id xmlns:xlink="http://www.w3.org/1999/xlink" content-type="doi" xlink:type="simple">10.3897/zookeys.1172.105952.figure9</object-id><object-id xmlns:xlink="http://www.w3.org/1999/xlink" content-type="arpha" xlink:type="simple">038E2940-CDB3-53DF-A584-00182E6327D1</object-id><label>Figure 9.</label><caption><p><italic><tp:taxon-name><tp:taxon-name-part taxon-name-part-type="genus" reg="Hybos">Hybos</tp:taxon-name-part><tp:taxon-name-part taxon-name-part-type="species" reg="curvitibia">curvitibia</tp:taxon-name-part></tp:taxon-name></italic> sp. nov. <bold>a</bold> male habitus, lateral view <bold>b</bold> male genitalia, dorsal view <bold>c</bold> right surstylus <bold>d</bold> left surstylus <bold>e</bold> hypandrium, ventral view <bold>f–h</bold> female terminalia <bold>f</bold> dorsal view <bold>g</bold> ventral view <bold>h</bold> lateral view. Abbreviations: S7 = sternite 7; T7 = tergite 7; S8 = sternite 8; T8 = tergite 8; S10 = sternite 10; T10 = tergite 10.</p></caption><graphic xmlns:xlink="http://www.w3.org/1999/xlink" xlink:href="zookeys-1172-313_article-105952__-g009.jpg" position="float" orientation="portrait" xlink:type="simple" id="oo_885089.jpg"><uri content-type="original_file" xlink:type="simple">https://binary.pensoft.net/fig/885089</uri></graphic></fig></tp:treatment-sec><tp:treatment-sec sec-type="diagnosis" id="SECID0ECDAI"><title>Diagnosis.</title><p>Legs entirely blackish. Hind tibia slightly curved basally, with single very long <abbrev xmlns:xlink="http://www.w3.org/1999/xlink" xlink:title="anterodorsal bristle(s)" id="ABBRID0EIDAI" xlink:type="simple">ad</abbrev> at middle. Hind femur swollen at middle. R<sub>2+3</sub> weakly curved, R<sub>4+5</sub> and M<sub>1</sub> weakly convergent apically. Hypandrium narrow basally, with truncate apical margin and one small irregular process apically.</p></tp:treatment-sec><tp:treatment-sec sec-type="description" id="SECID0ESDAI"><title>Description.</title><p><bold>Male.</bold> Body length 3.3–3.7 mm, wing length 3.3–3.5 mm.</p><p><bold><italic>Head</italic></bold> black, pale gray pilosity. Eyes contiguous on frons, dark yellow, with enlarged upper facets. Hairs and bristles on head black; ocellar tubercle indistinct, with one pair of long <abbrev xmlns:xlink="http://www.w3.org/1999/xlink" xlink:title="ocellar bristle(s)" id="ABBRID0EBEAI" xlink:type="simple">oc</abbrev> and two very short posterior hairs. Antenna blackish; scape without hairs; pedicel with circlet of subapical hairs; first flagellomere slightly elongated, without dorsal hairs; arista blackish, very short pubescent except apical ~ 1/4 bare thin. Proboscis blackish; palpus blackish with single hair at extreme tip.</p><p><bold><italic>Thorax</italic></bold> black, pale grey pilosity; pleuron subshiny. Hairs and bristles black; h absent, two <abbrev xmlns:xlink="http://www.w3.org/1999/xlink" xlink:title="notopleural bristle(s)" id="ABBRID0EMEAI" xlink:type="simple">npl</abbrev> (anterior <abbrev xmlns:xlink="http://www.w3.org/1999/xlink" xlink:title="notopleural bristle(s)" id="ABBRID0EQEAI" xlink:type="simple">npl</abbrev> short, posterior <abbrev xmlns:xlink="http://www.w3.org/1999/xlink" xlink:title="notopleural bristle(s)" id="ABBRID0EUEAI" xlink:type="simple">npl</abbrev> long strong), <abbrev xmlns:xlink="http://www.w3.org/1999/xlink" xlink:title="acrostichal bristle(s)" id="ABBRID0EYEAI" xlink:type="simple">acr</abbrev> nearly quadriserial, one long posteriormost <abbrev xmlns:xlink="http://www.w3.org/1999/xlink" xlink:title="dorsocentral bristle(s)" id="ABBRID0E3EAI" xlink:type="simple">dc</abbrev> and six hairs anteriad, one long <abbrev xmlns:xlink="http://www.w3.org/1999/xlink" xlink:title="prescutellar bristle(s)" id="ABBRID0EAFAI" xlink:type="simple">prsc</abbrev>, one long <abbrev xmlns:xlink="http://www.w3.org/1999/xlink" xlink:title="postalar bristle(s)" id="ABBRID0EEFAI" xlink:type="simple">psa</abbrev>; scutellum with six short marginal hairs and two long subapical bristles. Legs entirely black. hairs and bristles on legs black. Fore femur 1.1× and hind femur 1.9× as wide as mid femur. Fore femur with one row of <abbrev xmlns:xlink="http://www.w3.org/1999/xlink" xlink:title="posteroventral bristle(s)" id="ABBRID0EIFAI" xlink:type="simple">pv</abbrev> hairs (of which some hairs very long). Mid femur with eight very long <abbrev xmlns:xlink="http://www.w3.org/1999/xlink" xlink:title="posteroventral bristle(s)" id="ABBRID0EMFAI" xlink:type="simple">pv</abbrev> hairs. Hind femur with four long <abbrev xmlns:xlink="http://www.w3.org/1999/xlink" xlink:title="anterodorsal bristle(s)" id="ABBRID0EQFAI" xlink:type="simple">ad</abbrev> at apex, three rows of spine-like v, and with seven or eight very long <abbrev xmlns:xlink="http://www.w3.org/1999/xlink" xlink:title="anteroventral bristle(s)" id="ABBRID0EUFAI" xlink:type="simple">av</abbrev> hairs on middle 1/3. Fore tibia (except basal portion) with very long hairs. Mid tibia with long hairs and three long <abbrev xmlns:xlink="http://www.w3.org/1999/xlink" xlink:title="anterodorsal bristle(s)" id="ABBRID0EYFAI" xlink:type="simple">ad</abbrev>; apically with one very long <abbrev xmlns:xlink="http://www.w3.org/1999/xlink" xlink:title="anteroventral bristle(s)" id="ABBRID0E3FAI" xlink:type="simple">av</abbrev>. Hind tibia slightly curved basally, with one long thin <abbrev xmlns:xlink="http://www.w3.org/1999/xlink" xlink:title="anterodorsal bristle(s)" id="ABBRID0EAGAI" xlink:type="simple">ad</abbrev> hair at middle and one long thin <abbrev xmlns:xlink="http://www.w3.org/1999/xlink" xlink:title="anterodorsal bristle(s)" id="ABBRID0EEGAI" xlink:type="simple">ad</abbrev> hair at tip. Fore tarsomeres 1 and 2 with very long hairs; mid tarsomere 1 with one long d at basal 1/3 and one long d at tip, basally with very long hairs. Wing slightly grayish; stigma long, dark brown; veins dark brown, R<sub>2+3</sub> weakly curved, R<sub>4+5</sub> and M<sub>1</sub> weakly convergent apically. Squama dark yellow, bordered with pale hairs. Halter brown.</p><p><bold><italic>Abdomen</italic></bold> somewhat short thick, weakly curved downward, dark brown with pale gray polinosity except hypopygium black; hairs and bristles dark brown. Hypopygium distinctly thicker than pregenital segments.</p><p><bold><italic>Male genitalia</italic>.</bold> Left epandrial lamella slightly wider than right epandrial lamella (Fig. <xref ref-type="fig" rid="F9">9b</xref>); left surstylus rather wide, with one short thin subtriangular process, curved inward in lateral view. Right epandrial lamella with inner margin nearly straight (Fig. <xref ref-type="fig" rid="F9">9d</xref>); right surstylus with one finger-like process, apically narrow, lateral margin bearing one small hook-like process (Fig. <xref ref-type="fig" rid="F9">9c</xref>). Hypandrium ~ 2× longer than wide, narrow basally, with truncate apical margin and one small irregular process apically (Fig. <xref ref-type="fig" rid="F9">9e</xref>).</p><p><bold>Female.</bold> Body length 3.6 mm, wing length 3.2 mm. Similar to male, but fore femur with one row of short to long <abbrev xmlns:xlink="http://www.w3.org/1999/xlink" xlink:title="posteroventral bristle(s)" id="ABBRID0EQHAI" xlink:type="simple">pv</abbrev> hairs. Mid femur without very long <abbrev xmlns:xlink="http://www.w3.org/1999/xlink" xlink:title="posteroventral bristle(s)" id="ABBRID0EUHAI" xlink:type="simple">pv</abbrev> hairs. Hind femur with four slightly long <abbrev xmlns:xlink="http://www.w3.org/1999/xlink" xlink:title="anterodorsal bristle(s)" id="ABBRID0EYHAI" xlink:type="simple">ad</abbrev> and without very long <abbrev xmlns:xlink="http://www.w3.org/1999/xlink" xlink:title="anteroventral bristle(s)" id="ABBRID0E3HAI" xlink:type="simple">av</abbrev> hairs. Fore tibia with slightly long hairs. Mid tibia with one long <abbrev xmlns:xlink="http://www.w3.org/1999/xlink" xlink:title="anteroventral bristle(s)" id="ABBRID0EAIAI" xlink:type="simple">av</abbrev> at middle. Hind tibia straight. Fore tarsomeres 1 and 2 with shorter hairs. Mid tarsomere 1 basally without very long hairs. Terminalia dark brown. Tergite 7 not encircling abdomen, tubular with one acute apico-lateral corner in lateral view (Fig. <xref ref-type="fig" rid="F9">9h</xref>); 0.6× longer than wide, nearly quadrate with weakly concave basal margin in dorsal view (Fig. <xref ref-type="fig" rid="F9">9f</xref>). Sternite 7 baso-lateral and apico-lateral corner slightly protuberant in lateral view(Fig. <xref ref-type="fig" rid="F9">9h</xref>); narrow basally, nearly trapezoid in ventral view (Fig. <xref ref-type="fig" rid="F9">9g</xref>). Tergite 8 partly membranous, nearly long trapezoid in lateral view (Fig. <xref ref-type="fig" rid="F9">9h</xref>). Sternite 8 partly membranous, slightly long, and wide in lateral view (Fig. <xref ref-type="fig" rid="F9">9h</xref>); somewhat quadrate, slightly incised basally nearly as long as wide in ventral view (Fig. <xref ref-type="fig" rid="F9">9g</xref>). Tergite 10 very weakly sclerotized, hardly differentiated. Sternite 10 membranous on dorsal portion, subtriangular in lateral view (Fig. <xref ref-type="fig" rid="F9">9h</xref>); wide medially, narrow basally and apically in ventral view (Fig. <xref ref-type="fig" rid="F9">9g</xref>).</p></tp:treatment-sec><tp:treatment-sec sec-type="etymology" id="SECID0EIJAI"><title>Etymology.</title><p>This specific name refers to the male hind tibia slightly curved basally.</p></tp:treatment-sec><tp:treatment-sec sec-type="distribution" id="SECID0ENJAI"><title>Distribution.</title><p>Fujian (Wuyishan).</p></tp:treatment-sec><tp:treatment-sec sec-type="remarks" id="SECID0ESJAI"><title>Remarks.</title><p>The new species is similar to <italic><tp:taxon-name><tp:taxon-name-part taxon-name-part-type="genus" reg="Hybos">H.</tp:taxon-name-part><tp:taxon-name-part taxon-name-part-type="species" reg="leucopogus">leucopogus</tp:taxon-name-part></tp:taxon-name></italic> sp. nov., but may be separated from the latter by the male hind tibia slightly curved basally, and right surstylus with one small hook-like process at lateral margin. In <italic><tp:taxon-name><tp:taxon-name-part taxon-name-part-type="genus" reg="Hybos">H.</tp:taxon-name-part><tp:taxon-name-part taxon-name-part-type="species" reg="leucopogus">leucopogus</tp:taxon-name-part></tp:taxon-name></italic> sp. nov., the hind tibia is straight with one row of <abbrev xmlns:xlink="http://www.w3.org/1999/xlink" xlink:title="anterodorsal bristle(s)" id="ABBRID0EOKAI" xlink:type="simple">ad</abbrev> hairs, and the right surstylus does not have the hook-like process. The female of this new species is similar to <italic><tp:taxon-name><tp:taxon-name-part taxon-name-part-type="genus" reg="Hybos">H.</tp:taxon-name-part><tp:taxon-name-part taxon-name-part-type="species" reg="modificatus">modificatus</tp:taxon-name-part></tp:taxon-name></italic> sp. nov., but may be separated from the latter by the sternite 7 baso-lateral and apico-lateral corner slightly protuberant in lateral view and narrow basally, nearly trapezoid in ventral view. In <italic><tp:taxon-name><tp:taxon-name-part taxon-name-part-type="genus" reg="Hybos">H.</tp:taxon-name-part><tp:taxon-name-part taxon-name-part-type="species" reg="modificatus">modificatus</tp:taxon-name-part></tp:taxon-name></italic> sp. nov., the apico-lateral corner of sternite 7 is slightly protuberant in lateral view, and is nearly quadrate in lateral view</p></tp:treatment-sec></tp:taxon-treatment>
