# Supplementary material for: ﻿New species and records of the genus Hybos Meigen (Diptera, Empidoidea, Hybotinae) from Wuyishan National Park, China
Source: Zookeys. 2023 Jul 27;1172:313–51. doi: 10.3897/zookeys.1172.105952 (PMC10401199; doi:10.3897/zookeys.1172.105952)
Supplement: XML Treatment for Hybos dazhulanus [file zookeys.1172.105952-treatment10.xml]

<!DOCTYPE tp:taxon-treatment
  PUBLIC "-//TaxonX//DTD Taxonomic Treatment Publishing DTD v0 20100105//EN" "tax-treatment-NSO.dtd">
<tp:taxon-treatment xmlns:tp="http://www.plazi.org/taxpub"><tp:treatment-meta><kwd-group><label>Taxon classification</label><kwd>
                <named-content content-type="kingdom">Animalia</named-content>
              </kwd><kwd>
                <named-content content-type="order">Diptera</named-content>
              </kwd><kwd>
                <named-content content-type="family">Hybotidae</named-content>
              </kwd></kwd-group><mixed-citation publication-type="journal"><person-group><name><surname>Li</surname><given-names>Meilin</given-names></name><name><surname>Yang</surname><given-names>Ding</given-names></name></person-group><article-title>﻿New species and records of the genus <italic><tp:taxon-name><tp:taxon-name-part taxon-name-part-type="genus" reg="Hybos">Hybos</tp:taxon-name-part></tp:taxon-name></italic> Meigen (<tp:taxon-name><tp:taxon-name-part taxon-name-part-type="order">Diptera</tp:taxon-name-part></tp:taxon-name>, <tp:taxon-name><tp:taxon-name-part taxon-name-part-type="superfamily">Empidoidea</tp:taxon-name-part></tp:taxon-name>, <tp:taxon-name><tp:taxon-name-part taxon-name-part-type="subfamily">Hybotinae</tp:taxon-name-part></tp:taxon-name>) from Wuyishan National Park, China</article-title><source>Zookeys</source><day>27</day><month>07</month><year>2023</year><volume>1172</volume><fpage>313</fpage><lpage>351</lpage><pub-id pub-id-type="doi">10.3897/zookeys.1172.105952</pub-id></mixed-citation></tp:treatment-meta><tp:nomenclature><label>﻿</label><tp:taxon-name>
              <object-id xmlns:xlink="http://www.w3.org/1999/xlink" content-type="arpha" xlink:type="simple">51A34A65-9492-5928-B29C-265717546156</object-id>
              <tp:taxon-name-part taxon-name-part-type="genus" reg="Hybos">Hybos</tp:taxon-name-part>
              <tp:taxon-name-part taxon-name-part-type="species" reg="dazhulanus">dazhulanus</tp:taxon-name-part>
              <object-id xmlns:xlink="http://www.w3.org/1999/xlink" content-type="zoobank" xlink:type="simple">https://zoobank.org/7DAC6FC7-9290-40F3-B906-E3D32F79755D</object-id>
            </tp:taxon-name><tp:taxon-status xmlns:xlink="http://www.w3.org/1999/xlink" xlink:type="simple">sp. nov.</tp:taxon-status><xref ref-type="fig" rid="F10">Fig. 10</xref></tp:nomenclature><tp:treatment-sec sec-type="type material" id="SECID0EVMAI"><title>Type material examined.</title><p><bold><italic>Holotype</italic></bold>: China •♂; Fujian, Jianyang, Dazhulan; 920 m, 16 April 2021; Ding Yang; <named-content xmlns:xlink="http://www.w3.org/1999/xlink" content-type="dwc:institutional_code" xlink:title="Entomological Museum of China Agricultural University" xlink:href="http://grbio.org/institution/china-agricultural-university" xlink:type="simple">CAU</named-content>. <bold><italic>Paratypes</italic></bold>: China • 2♂♂ 1♀, same as holotype; <named-content xmlns:xlink="http://www.w3.org/1999/xlink" content-type="dwc:institutional_code" xlink:title="Entomological Museum of China Agricultural University" xlink:href="http://grbio.org/institution/china-agricultural-university" xlink:type="simple">CAU</named-content>. China • 1♂, Fujian, Wuyishan, Xianfengling; 1,147 m, 10–17 May 2021; Junli Yao (Malaise trap); <named-content xmlns:xlink="http://www.w3.org/1999/xlink" content-type="dwc:institutional_code" xlink:title="Entomological Museum of China Agricultural University" xlink:href="http://grbio.org/institution/china-agricultural-university" xlink:type="simple">CAU</named-content>.</p><fig id="F10" position="float" orientation="portrait"><object-id xmlns:xlink="http://www.w3.org/1999/xlink" content-type="doi" xlink:type="simple">10.3897/zookeys.1172.105952.figure10</object-id><object-id xmlns:xlink="http://www.w3.org/1999/xlink" content-type="arpha" xlink:type="simple">12F05C3A-364F-5083-AF7F-45BF6D1EBCBA</object-id><label>Figure 10.</label><caption><p><italic><tp:taxon-name><tp:taxon-name-part taxon-name-part-type="genus" reg="Hybos">Hybos</tp:taxon-name-part><tp:taxon-name-part taxon-name-part-type="species" reg="dazhulanus">dazhulanus</tp:taxon-name-part></tp:taxon-name></italic> sp. nov. <bold>a</bold> male habitus, lateral view <bold>b</bold> male genitalia, dorsal view <bold>c</bold> right surstylus <bold>d</bold> left surstylus <bold>e</bold> hypandrium, ventral view <bold>f–h</bold> female terminalia <bold>f</bold> dorsal view <bold>g</bold> ventral view <bold>h</bold> lateral view. Abbreviations: cer = cercus; S7 = sternite 7; T7 = tergite 7; S8 = sternite 8; T8 = tergite 8; S10 = sternite 10; T10 = tergite 10.</p></caption><graphic xmlns:xlink="http://www.w3.org/1999/xlink" xlink:href="zookeys-1172-313_article-105952__-g010.jpg" position="float" orientation="portrait" xlink:type="simple" id="oo_885090.jpg"><uri content-type="original_file" xlink:type="simple">https://binary.pensoft.net/fig/885090</uri></graphic></fig></tp:treatment-sec><tp:treatment-sec sec-type="diagnosis" id="SECID0EZOAI"><title>Diagnosis.</title><p>First flagellomere much elongated, arista bare. Legs mostly blackish brown to blackish. Abdomen somewhat long narrow. Left surstylus slightly long, narrow apically, with one subtriangular process in lateral view; right surstylus rather wide, with shallow apical incision.</p></tp:treatment-sec><tp:treatment-sec sec-type="description" id="SECID0E5OAI"><title>Description.</title><p><bold>Male.</bold> Body length 4.7–4.75 mm, wing length 4.0–4.3 mm.</p><p><bold><italic>Head</italic></bold> black with gray pilosity. Eyes contiguous on frons, dark brown with indistinctly enlarged dorsal facets brownish yellow. Hairs and bristles on head blackish except postero-ventral surface with partly brownish hairs; ocellar tubercle indistinct with two long <abbrev xmlns:xlink="http://www.w3.org/1999/xlink" xlink:title="ocellar bristle(s)" id="ABBRID0ENPAI" xlink:type="simple">oc</abbrev> and two short posterior hairs. Antenna blackish; scape without hairs, pedicel with circlet of blackish subapical hairs; first flagellomere dark brown, much elongated, longer than scape and pedicel combined, without dorsal hairs; arista dark brown, bare except apical ~ 1/4 thin. Proboscis shorter than head, blackish. Palpus dark brown, with two ventral hairs and one apical hair.</p><p><bold><italic>Thorax</italic></bold> black with gray pilosity. Hairs on thorax blackish, bristles black; hairs on mesonotum short to slightly long, <abbrev xmlns:xlink="http://www.w3.org/1999/xlink" xlink:title="postpronotal bristle(s)" id="ABBRID0EYPAI" xlink:type="simple">ppn</abbrev> absent, two <abbrev xmlns:xlink="http://www.w3.org/1999/xlink" xlink:title="notopleural bristle(s)" id="ABBRID0E3PAI" xlink:type="simple">npl</abbrev> (posterior <abbrev xmlns:xlink="http://www.w3.org/1999/xlink" xlink:title="notopleural bristle(s)" id="ABBRID0EAQAI" xlink:type="simple">npl</abbrev> long strong), uniserial hair-like <abbrev xmlns:xlink="http://www.w3.org/1999/xlink" xlink:title="dorsocentral bristle(s)" id="ABBRID0EEQAI" xlink:type="simple">dc</abbrev> nearly as long as irregularly quadriserial <abbrev xmlns:xlink="http://www.w3.org/1999/xlink" xlink:title="acrostichal bristle(s)" id="ABBRID0EIQAI" xlink:type="simple">acr</abbrev>, one very long <abbrev xmlns:xlink="http://www.w3.org/1999/xlink" xlink:title="prescutellar bristle(s)" id="ABBRID0EMQAI" xlink:type="simple">prsc</abbrev>, one long <abbrev xmlns:xlink="http://www.w3.org/1999/xlink" xlink:title="postalar bristle(s)" id="ABBRID0EQQAI" xlink:type="simple">psa</abbrev>; scutellum with eight marginal hairs (2 hairs located between <abbrev xmlns:xlink="http://www.w3.org/1999/xlink" xlink:title="scutellar bristle(s)" id="ABBRID0EUQAI" xlink:type="simple">sc</abbrev>) and two rather long <abbrev xmlns:xlink="http://www.w3.org/1999/xlink" xlink:title="scutellar bristle(s)" id="ABBRID0EYQAI" xlink:type="simple">sc</abbrev>. Legs mostly blackish brown to blackish, except fore and mid coxae, tibiae dark brown; hind knee and all tarsi blackish brown; extreme base of hind tibia brownish yellow. Hairs on legs mostly brown to blackish brown, bristles blackish brown to black, but coxae with partly dark yellow hairs; hind femur and tibia with partly brownish hairs. Fore femur 1.2× and hind femur 2.3× as wide as mid femur. Fore femur with one row of weak <abbrev xmlns:xlink="http://www.w3.org/1999/xlink" xlink:title="posteroventral bristle(s)" id="ABBRID0E3QAI" xlink:type="simple">pv</abbrev> shorter than femur thickness and circlet of preapical bristles. Mid femur with one row of <abbrev xmlns:xlink="http://www.w3.org/1999/xlink" xlink:title="anterodorsal bristle(s)" id="ABBRID0EARAI" xlink:type="simple">ad</abbrev> on basal 1/2 and one row of <abbrev xmlns:xlink="http://www.w3.org/1999/xlink" xlink:title="posteroventral bristle(s)" id="ABBRID0EERAI" xlink:type="simple">pv</abbrev> (middle <abbrev xmlns:xlink="http://www.w3.org/1999/xlink" xlink:title="posteroventral bristle(s)" id="ABBRID0EIRAI" xlink:type="simple">pv</abbrev> rather long, longer than femur thickness). Hind femur with ~ 3 rows of ventral bristles (<abbrev xmlns:xlink="http://www.w3.org/1999/xlink" xlink:title="anteroventral bristle(s)" id="ABBRID0EMRAI" xlink:type="simple">av</abbrev> long strong, short spine-like <abbrev xmlns:xlink="http://www.w3.org/1999/xlink" xlink:title="mesoventral bristle(s)" id="ABBRID0EQRAI" xlink:type="simple">mv</abbrev> on distinct tubercles, long thin <abbrev xmlns:xlink="http://www.w3.org/1999/xlink" xlink:title="posteroventral bristle(s)" id="ABBRID0EURAI" xlink:type="simple">pv</abbrev> on basal 1/3), some dense ventral hairs and one preapical <abbrev xmlns:xlink="http://www.w3.org/1999/xlink" xlink:title="anterodorsal bristle(s)" id="ABBRID0EYRAI" xlink:type="simple">ad</abbrev>. Fore tibia with one <abbrev xmlns:xlink="http://www.w3.org/1999/xlink" xlink:title="anterodorsal bristle(s)" id="ABBRID0E3RAI" xlink:type="simple">ad</abbrev> near middle; apically with four bristles including one long <abbrev xmlns:xlink="http://www.w3.org/1999/xlink" xlink:title="anterodorsal bristle(s)" id="ABBRID0EASAI" xlink:type="simple">ad</abbrev>. Mid tibia with two very long <abbrev xmlns:xlink="http://www.w3.org/1999/xlink" xlink:title="anterodorsal bristle(s)" id="ABBRID0EESAI" xlink:type="simple">ad</abbrev> on basal 1/2 and one very long <abbrev xmlns:xlink="http://www.w3.org/1999/xlink" xlink:title="anteroventral bristle(s)" id="ABBRID0EISAI" xlink:type="simple">av</abbrev> at middle; apically with five bristles including one very long <abbrev xmlns:xlink="http://www.w3.org/1999/xlink" xlink:title="anteroventral bristle(s)" id="ABBRID0EMSAI" xlink:type="simple">av</abbrev>. Hind tibia apically with one very long thin <abbrev xmlns:xlink="http://www.w3.org/1999/xlink" xlink:title="posterodorsal bristle(s)" id="ABBRID0EQSAI" xlink:type="simple">pd</abbrev> and some dense ventral hairs. Hind tarsomere 1 with one row of short dense spine-like ventral bristles and one short thick apical <abbrev xmlns:xlink="http://www.w3.org/1999/xlink" xlink:title="anteroventral bristle(s)" id="ABBRID0EUSAI" xlink:type="simple">av</abbrev>. Wing hyaline, stigma brown; veins dark brown, R<sub>4+5</sub> and M<sub>1</sub> weakly divergent apically. Squama dark yellow with dark yellow hairs. Halter yellow with pale yellow knob.</p><p><bold><italic>Abdomen</italic></bold> somewhat long narrow, apically weakly curved downward, blackish with pale gray pilosity; hypopygium nearly as thick as pregenital segments. Hairs and bristles on abdomen brownish yellow to brown except those on hypopygium dark brown.</p><p><bold><italic>Male genitalia</italic>.</bold> Left epandrial lamella nearly as wide as right epandrial lamella, with convex inner margin near middle (Fig. <xref ref-type="fig" rid="F10">10b</xref>); left surstylus narrowing toward tip, with one obtuse subtriangular inner process in lateral view (Fig. <xref ref-type="fig" rid="F10">10d</xref>). Right epandrial lamella with concave inner margin near apex; right surstylus short and wide, nearly quadrate, with shallow apical incision (Fig. <xref ref-type="fig" rid="F10">10c</xref>). Hypandrium ~ 2.6× longer than wide, basally narrow, apically with weak lateral incision (Fig. <xref ref-type="fig" rid="F10">10e</xref>).</p><p><bold>Female.</bold> Body length 4.3–5.3 mm, wing length 4.8–5.2 mm. Similar to male, but slightly pale. Hind femur and tibia without dense ventral hairs. Terminalia brown. Tergite 8 almost encircling abdomen, sclerotized, wide basally, narrow apically in lateral view (Fig. <xref ref-type="fig" rid="F10">10h</xref>); 0.9× longer than wide, nearly quadrate with shallow apical incision in dorsal view (Fig. <xref ref-type="fig" rid="F10">10f</xref>). Sternite 8 bulbous, nearly as long as wide, basally with two indistinct lateral processes in ventral view (Fig. <xref ref-type="fig" rid="F10">10g</xref>), apically somewhat narrowed. Tergite 10 very weakly sclerotized, hardly differentiated. Sternite 10 weakly sclerotized, finger-like in lateral view (Fig. <xref ref-type="fig" rid="F10">10h</xref>); somewhat quadrate, narrowing toward tip, nearly as long as wide in ventral view (Fig. <xref ref-type="fig" rid="F10">10g</xref>). Cerci short, somewhat round, sclerotized at tip (Fig. <xref ref-type="fig" rid="F10">10f</xref>).</p></tp:treatment-sec><tp:treatment-sec sec-type="etymology" id="SECID0EWUAI"><title>Etymology.</title><p>This specific name refers to the type locality Dazhulan.</p></tp:treatment-sec><tp:treatment-sec sec-type="distribution" id="SECID0E2UAI"><title>Distribution.</title><p>China (Fujian).</p></tp:treatment-sec><tp:treatment-sec sec-type="remarks" id="SECID0EAVAI"><title>Remarks.</title><p>The new species is similar to <italic><tp:taxon-name><tp:taxon-name-part taxon-name-part-type="genus" reg="Hybos">H.</tp:taxon-name-part><tp:taxon-name-part taxon-name-part-type="species" reg="guanmenshanus">guanmenshanus</tp:taxon-name-part></tp:taxon-name></italic> Huo, Zhang &amp; Yang from Hubei, but may be separated from the latter by the hind tibia brownish yellow at extreme base and right surstylus short and wide, nearly quadrate. In <italic><tp:taxon-name><tp:taxon-name-part taxon-name-part-type="genus" reg="Hybos">H.</tp:taxon-name-part><tp:taxon-name-part taxon-name-part-type="species" reg="guanmenshanus">guanmenshanus</tp:taxon-name-part></tp:taxon-name></italic>, the hind tibia is entirely black, and the right surstylus is nearly finger-like apically (<xref ref-type="bibr" rid="B2">Huo et al. 2010</xref>).</p></tp:treatment-sec><ref-list><ref id="B2"><mixed-citation xmlns:xlink="http://www.w3.org/1999/xlink" xlink:type="simple"><person-group><name name-style="western"><surname>Huo</surname><given-names>S</given-names></name><name name-style="western"><surname>Zhang</surname><given-names>JH</given-names></name><name name-style="western"><surname>Yang</surname><given-names>D</given-names></name></person-group> (<year>2010</year>) <article-title>Two new species of <italic><tp:taxon-name><tp:taxon-name-part taxon-name-part-type="genus">Hybos</tp:taxon-name-part></tp:taxon-name></italic> from Hubei, China (<tp:taxon-name><tp:taxon-name-part taxon-name-part-type="order">Diptera</tp:taxon-name-part></tp:taxon-name>: <tp:taxon-name><tp:taxon-name-part taxon-name-part-type="family">Empididae</tp:taxon-name-part></tp:taxon-name>).</article-title><source>Transactions of the American Entomological Society</source><volume>136</volume>(<issue>3–4</issue>): <fpage>251</fpage>–<lpage>254</lpage>. <ext-link xlink:href="10.3157/061.136.0306" ext-link-type="doi" xlink:type="simple">https://doi.org/10.3157/061.136.0306</ext-link></mixed-citation></ref></ref-list></tp:taxon-treatment>
