# Supplementary material for: ﻿New species and records of the genus Hybos Meigen (Diptera, Empidoidea, Hybotinae) from Wuyishan National Park, China
Source: Zookeys. 2023 Jul 27;1172:313–51. doi: 10.3897/zookeys.1172.105952 (PMC10401199; doi:10.3897/zookeys.1172.105952)
Supplement: XML Treatment for Hybos fujianensis [file zookeys.1172.105952-treatment12.xml]

<!DOCTYPE tp:taxon-treatment
  PUBLIC "-//TaxonX//DTD Taxonomic Treatment Publishing DTD v0 20100105//EN" "tax-treatment-NSO.dtd">
<tp:taxon-treatment xmlns:tp="http://www.plazi.org/taxpub"><tp:treatment-meta><kwd-group><label>Taxon classification</label><kwd>
                <named-content content-type="kingdom">Animalia</named-content>
              </kwd><kwd>
                <named-content content-type="order">Diptera</named-content>
              </kwd><kwd>
                <named-content content-type="family">Hybotidae</named-content>
              </kwd></kwd-group><mixed-citation publication-type="journal"><person-group><name><surname>Li</surname><given-names>Meilin</given-names></name><name><surname>Yang</surname><given-names>Ding</given-names></name></person-group><article-title>﻿New species and records of the genus <italic><tp:taxon-name><tp:taxon-name-part taxon-name-part-type="genus" reg="Hybos">Hybos</tp:taxon-name-part></tp:taxon-name></italic> Meigen (<tp:taxon-name><tp:taxon-name-part taxon-name-part-type="order">Diptera</tp:taxon-name-part></tp:taxon-name>, <tp:taxon-name><tp:taxon-name-part taxon-name-part-type="superfamily">Empidoidea</tp:taxon-name-part></tp:taxon-name>, <tp:taxon-name><tp:taxon-name-part taxon-name-part-type="subfamily">Hybotinae</tp:taxon-name-part></tp:taxon-name>) from Wuyishan National Park, China</article-title><source>Zookeys</source><day>27</day><month>07</month><year>2023</year><volume>1172</volume><fpage>313</fpage><lpage>351</lpage><pub-id pub-id-type="doi">10.3897/zookeys.1172.105952</pub-id></mixed-citation></tp:treatment-meta><tp:nomenclature><label>﻿</label><tp:taxon-name>
              <object-id xmlns:xlink="http://www.w3.org/1999/xlink" content-type="arpha" xlink:type="simple">85387C69-BF3B-52CD-8EAE-A8C1BCEE0674</object-id>
              <tp:taxon-name-part taxon-name-part-type="genus" reg="Hybos">Hybos</tp:taxon-name-part>
              <tp:taxon-name-part taxon-name-part-type="species" reg="fujianensis">fujianensis</tp:taxon-name-part>
              <object-id xmlns:xlink="http://www.w3.org/1999/xlink" content-type="zoobank" xlink:type="simple">https://zoobank.org/1B5AF19E-EF40-430D-8A3A-BC0C5A1B8FE0</object-id>
            </tp:taxon-name><tp:taxon-status xmlns:xlink="http://www.w3.org/1999/xlink" xlink:type="simple">sp. nov.</tp:taxon-status><xref ref-type="fig" rid="F12">Fig. 12</xref></tp:nomenclature><tp:treatment-sec sec-type="type material" id="SECID0EP2AI"><title>Type material examined.</title><p><bold><italic>Holotype</italic></bold>: China •♂; Fujian, Wuyishan, Dingweizhan; 600 m, 10 July 2009; Xiaoyan Liu; <named-content xmlns:xlink="http://www.w3.org/1999/xlink" content-type="dwc:institutional_code" xlink:title="Entomological Museum of China Agricultural University" xlink:href="http://grbio.org/institution/china-agricultural-university" xlink:type="simple">CAU</named-content>. <bold><italic>Paratype</italic></bold>: China • 1♂, same as holotype; <named-content xmlns:xlink="http://www.w3.org/1999/xlink" content-type="dwc:institutional_code" xlink:title="Entomological Museum of China Agricultural University" xlink:href="http://grbio.org/institution/china-agricultural-university" xlink:type="simple">CAU</named-content>.</p></tp:treatment-sec><tp:treatment-sec sec-type="diagnosis" id="SECID0EF3AI"><title>Diagnosis.</title><p>First flagellomere with two blackish dorsal hairs; arista bare. Legs mostly dark brown to blackish brown. Hind tibia apically with long thin <abbrev xmlns:xlink="http://www.w3.org/1999/xlink" xlink:title="posterodorsal bristle(s)" id="ABBRID0EL3AI" xlink:type="simple">pd</abbrev>. R<sub>4+5</sub> and M<sub>1</sub> parallel apically. Abdomen short thick.</p></tp:treatment-sec><tp:treatment-sec sec-type="description" id="SECID0ET3AI"><title>Description.</title><p><bold>Male.</bold> Body length 3.5–4.1 mm. Wing length 4.1–4.3 mm.</p><p><bold><italic>Head</italic></bold> black with gray pilosity. Eyes contiguous on frons, brownish yellow with slightly enlarged dorsal facets dark yellow. Hairs and bristles on head blackish except postero-ventral surface with partly dark brown hairs; ocellar tubercle distinct with two rather long <abbrev xmlns:xlink="http://www.w3.org/1999/xlink" xlink:title="ocellar bristle(s)" id="ABBRID0EC4AI" xlink:type="simple">oc</abbrev> and without posterior hairs. Antenna blackish; scape without hairs, pedicel with circlet of blackish subapical hairs; first flagellomere dark brown, not elongated, nearly as long as scape and pedicel combined, with two blackish dorsal hairs; arista brown, very long and bare except apical ~ 1/4 thin. Proboscis slightly shorter than head, dark brown. Palpus dark brown, with five or six dark brown ventral hairs.</p><p><bold><italic>Thorax</italic></bold> black with gray pilosity. Hairs on thorax blackish, bristles black; hairs on mesonotum short, <abbrev xmlns:xlink="http://www.w3.org/1999/xlink" xlink:title="postpronotal bristle(s)" id="ABBRID0EN4AI" xlink:type="simple">ppn</abbrev> absent, two <abbrev xmlns:xlink="http://www.w3.org/1999/xlink" xlink:title="notopleural bristle(s)" id="ABBRID0ER4AI" xlink:type="simple">npl</abbrev> (anterior <abbrev xmlns:xlink="http://www.w3.org/1999/xlink" xlink:title="notopleural bristle(s)" id="ABBRID0EV4AI" xlink:type="simple">npl</abbrev> rather short, ~ 1/2 as long as posterior one), uniserial hair-like <abbrev xmlns:xlink="http://www.w3.org/1999/xlink" xlink:title="dorsocentral bristle(s)" id="ABBRID0EZ4AI" xlink:type="simple">dc</abbrev> nearly as long as irregularly hexaserial <abbrev xmlns:xlink="http://www.w3.org/1999/xlink" xlink:title="acrostichal bristle(s)" id="ABBRID0E44AI" xlink:type="simple">acr</abbrev>, two long <abbrev xmlns:xlink="http://www.w3.org/1999/xlink" xlink:title="prescutellar bristle(s)" id="ABBRID0EB5AI" xlink:type="simple">prsc</abbrev>, one short <abbrev xmlns:xlink="http://www.w3.org/1999/xlink" xlink:title="postalar bristle(s)" id="ABBRID0EF5AI" xlink:type="simple">psa</abbrev>; scutellum with six marginal hairs (~ 1/3 as long as <abbrev xmlns:xlink="http://www.w3.org/1999/xlink" xlink:title="scutellar bristle(s)" id="ABBRID0EJ5AI" xlink:type="simple">sc</abbrev>) and two long <abbrev xmlns:xlink="http://www.w3.org/1999/xlink" xlink:title="scutellar bristle(s)" id="ABBRID0EN5AI" xlink:type="simple">sc</abbrev>. Legs mostly dark brown to blackish brown except all coxae, hind femur blackish and hind knee dark yellow. Hairs on legs mostly dark brown to blackish and partly brown, bristles blackish to black, but those on coxae blackish; hind tibia with partly brown hairs and hind tarsus with brownish yellow ventral hairs. Fore femur 1.2× and hind femur 2.2× as wide as mid femur. Fore femur with one row of weak <abbrev xmlns:xlink="http://www.w3.org/1999/xlink" xlink:title="posteroventral bristle(s)" id="ABBRID0ER5AI" xlink:type="simple">pv</abbrev> nearly as long as femur thickness. Mid femur with 6–7 strong <abbrev xmlns:xlink="http://www.w3.org/1999/xlink" xlink:title="anterodorsal bristle(s)" id="ABBRID0EV5AI" xlink:type="simple">ad</abbrev> on basal 2/3, one row of <abbrev xmlns:xlink="http://www.w3.org/1999/xlink" xlink:title="posteroventral bristle(s)" id="ABBRID0EZ5AI" xlink:type="simple">pv</abbrev> (middle <abbrev xmlns:xlink="http://www.w3.org/1999/xlink" xlink:title="posteroventral bristle(s)" id="ABBRID0E45AI" xlink:type="simple">pv</abbrev> rather long, longer than femur thickness). Hind femur with two <abbrev xmlns:xlink="http://www.w3.org/1999/xlink" xlink:title="anterodorsal bristle(s)" id="ABBRID0EB6AI" xlink:type="simple">ad</abbrev> on apical 2/5, four or five weak <abbrev xmlns:xlink="http://www.w3.org/1999/xlink" xlink:title="posterodorsal bristle(s)" id="ABBRID0EF6AI" xlink:type="simple">pd</abbrev> on basal 1/2 and ~ 3 rows of spine-like ventral bristles on tubercles mostly short except eight long <abbrev xmlns:xlink="http://www.w3.org/1999/xlink" xlink:title="anteroventral bristle(s)" id="ABBRID0EJ6AI" xlink:type="simple">av</abbrev> including four middle <abbrev xmlns:xlink="http://www.w3.org/1999/xlink" xlink:title="anteroventral bristle(s)" id="ABBRID0EN6AI" xlink:type="simple">av</abbrev> rather long. Fore tibia with one row of short and long <abbrev xmlns:xlink="http://www.w3.org/1999/xlink" xlink:title="anterodorsal bristle(s)" id="ABBRID0ER6AI" xlink:type="simple">ad</abbrev> and some long thin <abbrev xmlns:xlink="http://www.w3.org/1999/xlink" xlink:title="posteroventral bristle(s)" id="ABBRID0EV6AI" xlink:type="simple">pv</abbrev> hairs on apical 1/2; apically with four bristles including one very long <abbrev xmlns:xlink="http://www.w3.org/1999/xlink" xlink:title="anterodorsal bristle(s)" id="ABBRID0EZ6AI" xlink:type="simple">ad</abbrev> and one very long thin <abbrev xmlns:xlink="http://www.w3.org/1999/xlink" xlink:title="posteroventral bristle(s)" id="ABBRID0E46AI" xlink:type="simple">pv</abbrev>. Mid tibia with three <abbrev xmlns:xlink="http://www.w3.org/1999/xlink" xlink:title="anterodorsal bristle(s)" id="ABBRID0EBABI" xlink:type="simple">ad</abbrev> (2 basal <abbrev xmlns:xlink="http://www.w3.org/1999/xlink" xlink:title="anterodorsal bristle(s)" id="ABBRID0EFABI" xlink:type="simple">ad</abbrev> very long) and two very long <abbrev xmlns:xlink="http://www.w3.org/1999/xlink" xlink:title="anteroventral bristle(s)" id="ABBRID0EJABI" xlink:type="simple">av</abbrev> at middle; apically with five bristles including one very long <abbrev xmlns:xlink="http://www.w3.org/1999/xlink" xlink:title="anteroventral bristle(s)" id="ABBRID0ENABI" xlink:type="simple">av</abbrev>. Hind tibia apically with long thin <abbrev xmlns:xlink="http://www.w3.org/1999/xlink" xlink:title="posterodorsal bristle(s)" id="ABBRID0ERABI" xlink:type="simple">pd</abbrev>. Fore tarsomere 1 with two strong <abbrev xmlns:xlink="http://www.w3.org/1999/xlink" xlink:title="posteroventral bristle(s)" id="ABBRID0EVABI" xlink:type="simple">pv</abbrev> at extreme base and two very long thin <abbrev xmlns:xlink="http://www.w3.org/1999/xlink" xlink:title="posteroventral bristle(s)" id="ABBRID0EZABI" xlink:type="simple">pv</abbrev> hairs at middle. Mid tarsomere 1 with one very long strong <abbrev xmlns:xlink="http://www.w3.org/1999/xlink" xlink:title="anteroventral bristle(s)" id="ABBRID0E4ABI" xlink:type="simple">av</abbrev> at extreme base. Hind tarsomere 1 with four short spine-like <abbrev xmlns:xlink="http://www.w3.org/1999/xlink" xlink:title="anteroventral bristle(s)" id="ABBRID0EBBBI" xlink:type="simple">av</abbrev>. Wing hyaline, stigma brownish; veins brownish yellow to brown, R<sub>4+5</sub> and M<sub>1</sub> parallel apically. Squama dark yellow with dark yellow hairs. Halter dark yellow with pale yellow knob.</p><p><bold><italic>Abdomen</italic></bold> short thick with thickened apex including hypopygium slightly thickened, apically distinctly curved downward, dark brown with gray pilosity except basal four segments brown. Hairs and bristles on abdomen brownish yellow or brown except those on hypopygium dark brown.</p><p><bold><italic>Male genitalia</italic>.</bold> Left epandrial lamella slightly narrower than right epandrial lamella (Fig. <xref ref-type="fig" rid="F12">12b</xref>); left surstylus relatively narrow, obliquely truncate apically and with one finger-like outer process (Fig. <xref ref-type="fig" rid="F12">12d</xref>). Right epandrial lamella apically distinctly incised at inner margin; right surstylus rather wide, apically with one inner process directed inward and two or three short spine-like bristles on small outer process (Fig. <xref ref-type="fig" rid="F12">12c</xref>). Hypandrium ~ 2.0× longer than wide, basally rather wide, apically distinctly tapered (Fig. <xref ref-type="fig" rid="F12">12e</xref>).</p><fig id="F12" position="float" orientation="portrait"><object-id xmlns:xlink="http://www.w3.org/1999/xlink" content-type="doi" xlink:type="simple">10.3897/zookeys.1172.105952.figure12</object-id><object-id xmlns:xlink="http://www.w3.org/1999/xlink" content-type="arpha" xlink:type="simple">FFFCE533-6D5D-5AB4-A568-C0A43158B496</object-id><label>Figure 12.</label><caption><p><italic><tp:taxon-name><tp:taxon-name-part taxon-name-part-type="genus" reg="Hybos">Hybos</tp:taxon-name-part><tp:taxon-name-part taxon-name-part-type="species" reg="fujianensis">fujianensis</tp:taxon-name-part></tp:taxon-name></italic> sp. nov. <bold>a</bold> male habitus, lateral view <bold>b</bold> genitalia, dorsal view <bold>c</bold> right surstylus <bold>d</bold> left surstylus <bold>e</bold> hypandrium, ventral view.</p></caption><graphic xmlns:xlink="http://www.w3.org/1999/xlink" xlink:href="zookeys-1172-313_article-105952__-g012.jpg" position="float" orientation="portrait" xlink:type="simple" id="oo_885092.jpg"><uri content-type="original_file" xlink:type="simple">https://binary.pensoft.net/fig/885092</uri></graphic></fig><p><bold>Female.</bold> Unknown.</p></tp:treatment-sec><tp:treatment-sec sec-type="etymology" id="SECID0ENDBI"><title>Etymology.</title><p>This specific name refers to the type locality Fujian.</p></tp:treatment-sec><tp:treatment-sec sec-type="distribution" id="SECID0ESDBI"><title>Distribution.</title><p>China (Fujian).</p></tp:treatment-sec><tp:treatment-sec sec-type="remarks" id="SECID0EXDBI"><title>Remarks.</title><p>The new species is similar to <italic><tp:taxon-name><tp:taxon-name-part taxon-name-part-type="genus" reg="Hybos">H.</tp:taxon-name-part><tp:taxon-name-part taxon-name-part-type="species" reg="xishuangbannaensis">xishuangbannaensis</tp:taxon-name-part></tp:taxon-name></italic> Yang &amp; Yang from Yunnan, but may be separated from the latter by the mid tibia with three <abbrev xmlns:xlink="http://www.w3.org/1999/xlink" xlink:title="anterodorsal bristle(s)" id="ABBRID0EIEBI" xlink:type="simple">ad</abbrev> and two very long <abbrev xmlns:xlink="http://www.w3.org/1999/xlink" xlink:title="anteroventral bristle(s)" id="ABBRID0EMEBI" xlink:type="simple">av</abbrev> at middle and right surstylus with 2–3 short spine-like bristles on the small outer process. In <italic><tp:taxon-name><tp:taxon-name-part taxon-name-part-type="genus" reg="Hybos">H.</tp:taxon-name-part><tp:taxon-name-part taxon-name-part-type="species" reg="xishuangbannaensis">xishuangbannaensis</tp:taxon-name-part></tp:taxon-name></italic>, the mid tibia has two very long dorsal bristles on basal 1/2, and the right surstylus does not have the short spine-like bristles (<xref ref-type="bibr" rid="B18">Yang and Yang 2004</xref>).</p></tp:treatment-sec><ref-list><ref id="B18"><mixed-citation xmlns:xlink="http://www.w3.org/1999/xlink" xlink:type="simple"><person-group><name name-style="western"><surname>Yang</surname><given-names>D</given-names></name><name name-style="western"><surname>Yang</surname><given-names>CK</given-names></name></person-group> (<year>2004</year>) <source><tp:taxon-name><tp:taxon-name-part taxon-name-part-type="order">Diptera</tp:taxon-name-part></tp:taxon-name>, <tp:taxon-name><tp:taxon-name-part taxon-name-part-type="family">Empididae</tp:taxon-name-part></tp:taxon-name>, <tp:taxon-name><tp:taxon-name-part taxon-name-part-type="subfamily">Hemerodromiinae</tp:taxon-name-part></tp:taxon-name> and <tp:taxon-name><tp:taxon-name-part taxon-name-part-type="subfamily">Hybotinae</tp:taxon-name-part></tp:taxon-name>. Fauna Sinica <tp:taxon-name><tp:taxon-name-part taxon-name-part-type="class">Insecta</tp:taxon-name-part></tp:taxon-name> Vol. 34.</source><publisher-name>Science Press</publisher-name>, <publisher-loc>Beijing</publisher-loc>, <size units="page">329 pp</size>.</mixed-citation></ref></ref-list></tp:taxon-treatment>
