# Supplementary material for: ﻿New species and records of the genus Hybos Meigen (Diptera, Empidoidea, Hybotinae) from Wuyishan National Park, China
Source: Zookeys. 2023 Jul 27;1172:313–51. doi: 10.3897/zookeys.1172.105952 (PMC10401199; doi:10.3897/zookeys.1172.105952)
Supplement: XML Treatment for Hybos leucopogus [file zookeys.1172.105952-treatment16.xml]

<!DOCTYPE tp:taxon-treatment
  PUBLIC "-//TaxonX//DTD Taxonomic Treatment Publishing DTD v0 20100105//EN" "tax-treatment-NSO.dtd">
<tp:taxon-treatment xmlns:tp="http://www.plazi.org/taxpub"><tp:treatment-meta><kwd-group><label>Taxon classification</label><kwd>
                <named-content content-type="kingdom">Animalia</named-content>
              </kwd><kwd>
                <named-content content-type="order">Diptera</named-content>
              </kwd><kwd>
                <named-content content-type="family">Hybotidae</named-content>
              </kwd></kwd-group><mixed-citation publication-type="journal"><person-group><name><surname>Li</surname><given-names>Meilin</given-names></name><name><surname>Yang</surname><given-names>Ding</given-names></name></person-group><article-title>﻿New species and records of the genus <italic><tp:taxon-name><tp:taxon-name-part taxon-name-part-type="genus" reg="Hybos">Hybos</tp:taxon-name-part></tp:taxon-name></italic> Meigen (<tp:taxon-name><tp:taxon-name-part taxon-name-part-type="order">Diptera</tp:taxon-name-part></tp:taxon-name>, <tp:taxon-name><tp:taxon-name-part taxon-name-part-type="superfamily">Empidoidea</tp:taxon-name-part></tp:taxon-name>, <tp:taxon-name><tp:taxon-name-part taxon-name-part-type="subfamily">Hybotinae</tp:taxon-name-part></tp:taxon-name>) from Wuyishan National Park, China</article-title><source>Zookeys</source><day>27</day><month>07</month><year>2023</year><volume>1172</volume><fpage>313</fpage><lpage>351</lpage><pub-id pub-id-type="doi">10.3897/zookeys.1172.105952</pub-id></mixed-citation></tp:treatment-meta><tp:nomenclature><label>﻿</label><tp:taxon-name>
              <object-id xmlns:xlink="http://www.w3.org/1999/xlink" content-type="arpha" xlink:type="simple">0973EA52-9DB3-541B-8D24-198C50328CFB</object-id>
              <tp:taxon-name-part taxon-name-part-type="genus" reg="Hybos">Hybos</tp:taxon-name-part>
              <tp:taxon-name-part taxon-name-part-type="species" reg="leucopogus">leucopogus</tp:taxon-name-part>
              <object-id xmlns:xlink="http://www.w3.org/1999/xlink" content-type="zoobank" xlink:type="simple">https://zoobank.org/CB24FAED-116A-4740-B38C-384EFB7D6AEE</object-id>
            </tp:taxon-name><tp:taxon-status xmlns:xlink="http://www.w3.org/1999/xlink" xlink:type="simple">sp. nov.</tp:taxon-status><xref ref-type="fig" rid="F16">Fig. 16</xref></tp:nomenclature><tp:treatment-sec sec-type="type material" id="SECID0EXQBI"><title>Type material examined.</title><p><bold><italic>Holotype</italic></bold>: China • ♂; Fujian, Wuyishan, Yangludaoban; 890 m, 7–25 May 2021; Junli Yao (Malaise trap); <named-content xmlns:xlink="http://www.w3.org/1999/xlink" content-type="dwc:institutional_code" xlink:title="Entomological Museum of China Agricultural University" xlink:href="http://grbio.org/institution/china-agricultural-university" xlink:type="simple">CAU</named-content>.</p></tp:treatment-sec><tp:treatment-sec sec-type="diagnosis" id="SECID0EGRBI"><title>Diagnosis.</title><p>Legs entirely black. Hind femur distinctly thickened. Hind tibia with one row of <abbrev xmlns:xlink="http://www.w3.org/1999/xlink" xlink:title="anterodorsal bristle(s)" id="ABBRID0EMRBI" xlink:type="simple">ad</abbrev> hairs and four <abbrev xmlns:xlink="http://www.w3.org/1999/xlink" xlink:title="posterodorsal bristle(s)" id="ABBRID0EQRBI" xlink:type="simple">pd</abbrev> hairs on basal ½. R<sub>2+3</sub> weakly curved, R<sub>4+5</sub> and M<sub>1</sub> weakly convergent apically. Hypandrium narrow basally, bifurcated apically.</p></tp:treatment-sec><tp:treatment-sec sec-type="description" id="SECID0E1RBI"><title>Description.</title><p><bold>Male.</bold> Body length 5.7 mm, wing length 5.4 mm.</p><p><bold><italic>Head</italic></bold> black with gray pilosity. Eyes contiguous on frons, dark brown with slightly enlarged dorsal facets brownish. Hairs and bristles on head blackish except postero-ventral surface with partly brown hairs; ocellar tubercle indistinct with two <abbrev xmlns:xlink="http://www.w3.org/1999/xlink" xlink:title="ocellar bristle(s)" id="ABBRID0EJSBI" xlink:type="simple">oc</abbrev> and with two short posterior hairs. Antenna blackish; scape without hairs, pedicel with circlet of blackish subapical hairs. Proboscis slightly longer than head, dark brown. Palpus blackish brown, with three blackish brown ventral hairs.</p><p><bold><italic>Thorax</italic></bold> black with gray pilosity. Hairs on thorax blackish, bristles black; hairs on mesonotum rather short, <abbrev xmlns:xlink="http://www.w3.org/1999/xlink" xlink:title="postpronotal bristle(s)" id="ABBRID0EUSBI" xlink:type="simple">ppn</abbrev> absent, two <abbrev xmlns:xlink="http://www.w3.org/1999/xlink" xlink:title="notopleural bristle(s)" id="ABBRID0EYSBI" xlink:type="simple">npl</abbrev> (anterior <abbrev xmlns:xlink="http://www.w3.org/1999/xlink" xlink:title="notopleural bristle(s)" id="ABBRID0E3SBI" xlink:type="simple">npl</abbrev> short), uniserial hair-like <abbrev xmlns:xlink="http://www.w3.org/1999/xlink" xlink:title="dorsocentral bristle(s)" id="ABBRID0EATBI" xlink:type="simple">dc</abbrev> nearly as long as irregularly quadriserial <abbrev xmlns:xlink="http://www.w3.org/1999/xlink" xlink:title="acrostichal bristle(s)" id="ABBRID0EETBI" xlink:type="simple">acr</abbrev>, one long <abbrev xmlns:xlink="http://www.w3.org/1999/xlink" xlink:title="prescutellar bristle(s)" id="ABBRID0EITBI" xlink:type="simple">prsc</abbrev>, one slightly long <abbrev xmlns:xlink="http://www.w3.org/1999/xlink" xlink:title="postalar bristle(s)" id="ABBRID0EMTBI" xlink:type="simple">psa</abbrev>; scutellum with eight marginal hairs (4 hairs located between <abbrev xmlns:xlink="http://www.w3.org/1999/xlink" xlink:title="scutellar bristle(s)" id="ABBRID0EQTBI" xlink:type="simple">sc</abbrev>) and two long <abbrev xmlns:xlink="http://www.w3.org/1999/xlink" xlink:title="scutellar bristle(s)" id="ABBRID0EUTBI" xlink:type="simple">sc</abbrev>. Legs entirely black. Hairs on legs dark brown to blackish, bristles blackish to black, but those on coxae brown to dark brown; hind tibia with partly brown apical hairs. Fore femur 1.4× and hind femur 2.3× as wide as mid femur. Fore femur with one row of <abbrev xmlns:xlink="http://www.w3.org/1999/xlink" xlink:title="posteroventral bristle(s)" id="ABBRID0EYTBI" xlink:type="simple">pv</abbrev>, as long as femur thickness. Mid femur with one row of long <abbrev xmlns:xlink="http://www.w3.org/1999/xlink" xlink:title="anteroventral bristle(s)" id="ABBRID0E3TBI" xlink:type="simple">av</abbrev> and <abbrev xmlns:xlink="http://www.w3.org/1999/xlink" xlink:title="posteroventral bristle(s)" id="ABBRID0EAUBI" xlink:type="simple">pv</abbrev> hairs (much longer than femur thickness). Hind femur distinctly thickened, 2.6× as wide as hind tibia, with three long strong <abbrev xmlns:xlink="http://www.w3.org/1999/xlink" xlink:title="anterodorsal bristle(s)" id="ABBRID0EEUBI" xlink:type="simple">ad</abbrev> on apical ½, ~ 3 rows of ventral bristles (<abbrev xmlns:xlink="http://www.w3.org/1999/xlink" xlink:title="anteroventral bristle(s)" id="ABBRID0EIUBI" xlink:type="simple">av</abbrev> long strong, short spine-like <abbrev xmlns:xlink="http://www.w3.org/1999/xlink" xlink:title="mesoventral bristle(s)" id="ABBRID0EMUBI" xlink:type="simple">mv</abbrev> on distinct tubercles, <abbrev xmlns:xlink="http://www.w3.org/1999/xlink" xlink:title="posteroventral bristle(s)" id="ABBRID0EQUBI" xlink:type="simple">pv</abbrev> on basal ½ and very long bristle-like outer <abbrev xmlns:xlink="http://www.w3.org/1999/xlink" xlink:title="posteroventral bristle(s)" id="ABBRID0EUUBI" xlink:type="simple">pv</abbrev> hairs on apical 1/3. Fore tibia with some long <abbrev xmlns:xlink="http://www.w3.org/1999/xlink" xlink:title="posteroventral bristle(s)" id="ABBRID0EYUBI" xlink:type="simple">pv</abbrev> hairs at middle; apically with four bristles including one very long strong <abbrev xmlns:xlink="http://www.w3.org/1999/xlink" xlink:title="anterodorsal bristle(s)" id="ABBRID0E3UBI" xlink:type="simple">ad</abbrev>. Mid tibia with one very long <abbrev xmlns:xlink="http://www.w3.org/1999/xlink" xlink:title="anterodorsal bristle(s)" id="ABBRID0EAVBI" xlink:type="simple">ad</abbrev> and three <abbrev xmlns:xlink="http://www.w3.org/1999/xlink" xlink:title="anteroventral bristle(s)" id="ABBRID0EEVBI" xlink:type="simple">av</abbrev> hairs at middle (of which one long strong); apically with five bristles including one very long <abbrev xmlns:xlink="http://www.w3.org/1999/xlink" xlink:title="anteroventral bristle(s)" id="ABBRID0EIVBI" xlink:type="simple">av</abbrev> and one long <abbrev xmlns:xlink="http://www.w3.org/1999/xlink" xlink:title="posteroventral bristle(s)" id="ABBRID0EMVBI" xlink:type="simple">pv</abbrev>. Hind tibia with one row of <abbrev xmlns:xlink="http://www.w3.org/1999/xlink" xlink:title="anterodorsal bristle(s)" id="ABBRID0EQVBI" xlink:type="simple">ad</abbrev> hairs and four <abbrev xmlns:xlink="http://www.w3.org/1999/xlink" xlink:title="posterodorsal bristle(s)" id="ABBRID0EUVBI" xlink:type="simple">pd</abbrev> hairs on basal ½. Fore tarsomere 1 with some long to very long hairs. Mid tarsomere 1 with one <abbrev xmlns:xlink="http://www.w3.org/1999/xlink" xlink:title="anteroventral bristle(s)" id="ABBRID0EYVBI" xlink:type="simple">av</abbrev> at extreme base and two long <abbrev xmlns:xlink="http://www.w3.org/1999/xlink" xlink:title="anterodorsal bristle(s)" id="ABBRID0E3VBI" xlink:type="simple">ad</abbrev> hairs. Hind tarsomere 1 with two short spine-like <abbrev xmlns:xlink="http://www.w3.org/1999/xlink" xlink:title="anteroventral bristle(s)" id="ABBRID0EAWBI" xlink:type="simple">av</abbrev>, tarsomeres 1 and 2 with one row of short spine-like ventral bristles. Wing hyaline, stigma brown; veins brown to dark brown, R<sub>2+3</sub> weakly curved, R<sub>4+5</sub> and M<sub>1</sub> weakly convergent apically. Squama dark yellow with dark yellow hairs. Halter dark yellow with pale yellow knob.</p><p><bold><italic>Abdomen</italic></bold> apically weakly curved downward, black with gray pilosity; hairs and bristles brownish yellow and dark brown except those on hypopygium black. Hypopygium distinctly thicker than pregenital segments.</p><p><bold><italic>Male genitalia</italic>.</bold> Left epandrial lamella wider than right epandrial lamella (Fig. <xref ref-type="fig" rid="F16">16b</xref>); left surstylus very wide, narrow apically, inner margin with one small, curved process bearing long hairs in lateral view (Fig. <xref ref-type="fig" rid="F16">16d</xref>). Right epandrial lamella with concave inner margin near apex; right surstylus slightly narrow, apical margin with incision at middle, with one small trapezoid outer process and one small subtriangular inner process (Fig. <xref ref-type="fig" rid="F16">16c</xref>). Hypandrium ~ 1.7× longer than wide, rather narrow basally, bifurcated apically, with one straight and thick process (which has the truncate apical margin weakly serrate) and one long curved process (which is somewhat narrow medially and much widened apically) (Fig. <xref ref-type="fig" rid="F16">16e</xref>).</p><fig id="F16" position="float" orientation="portrait"><object-id xmlns:xlink="http://www.w3.org/1999/xlink" content-type="doi" xlink:type="simple">10.3897/zookeys.1172.105952.figure16</object-id><object-id xmlns:xlink="http://www.w3.org/1999/xlink" content-type="arpha" xlink:type="simple">BC143CF9-E06A-5398-99A0-C622CD52006E</object-id><label>Figure 16.</label><caption><p><italic><tp:taxon-name><tp:taxon-name-part taxon-name-part-type="genus" reg="Hybos">Hybos</tp:taxon-name-part><tp:taxon-name-part taxon-name-part-type="species" reg="leucopogus">leucopogus</tp:taxon-name-part></tp:taxon-name></italic> sp. nov. <bold>a</bold> male habitus, lateral view <bold>b</bold> genitalia, dorsal view <bold>c</bold> right surstylus <bold>d</bold> left surstylus <bold>e</bold> hypandrium, ventral view.</p></caption><graphic xmlns:xlink="http://www.w3.org/1999/xlink" xlink:href="zookeys-1172-313_article-105952__-g016.jpg" position="float" orientation="portrait" xlink:type="simple" id="oo_885096.jpg"><uri content-type="original_file" xlink:type="simple">https://binary.pensoft.net/fig/885096</uri></graphic></fig><p><bold>Female.</bold> Unknown.</p></tp:treatment-sec><tp:treatment-sec sec-type="etymology" id="SECID0EOYBI"><title>Etymology.</title><p>This specific name refers to all tibiae, and fore and mid tarsi with some hairs.</p></tp:treatment-sec><tp:treatment-sec sec-type="distribution" id="SECID0ETYBI"><title>Distribution.</title><p>China (Fujian).</p></tp:treatment-sec><tp:treatment-sec sec-type="remarks" id="SECID0EYYBI"><title>Remarks.</title><p>The new species is similar to <italic><tp:taxon-name><tp:taxon-name-part taxon-name-part-type="genus" reg="Hybos">H.</tp:taxon-name-part><tp:taxon-name-part taxon-name-part-type="species" reg="modificatus">modificatus</tp:taxon-name-part></tp:taxon-name></italic> sp. nov., but may be separated from the latter by the hind tibia straight and hypandrium bifurcated apically. In <italic><tp:taxon-name><tp:taxon-name-part taxon-name-part-type="genus" reg="Hybos">H.</tp:taxon-name-part><tp:taxon-name-part taxon-name-part-type="species" reg="modificatus">modificatus</tp:taxon-name-part></tp:taxon-name></italic> sp. nov., the hind tibia is slightly curved basally, and the hypandrium is not furcated.</p></tp:treatment-sec></tp:taxon-treatment>
