# Supplementary material for: ﻿New species and records of the genus Hybos Meigen (Diptera, Empidoidea, Hybotinae) from Wuyishan National Park, China
Source: Zookeys. 2023 Jul 27;1172:313–51. doi: 10.3897/zookeys.1172.105952 (PMC10401199; doi:10.3897/zookeys.1172.105952)
Supplement: XML Treatment for Hybos longidigitatus [file zookeys.1172.105952-treatment17.xml]

<!DOCTYPE tp:taxon-treatment
  PUBLIC "-//TaxonX//DTD Taxonomic Treatment Publishing DTD v0 20100105//EN" "tax-treatment-NSO.dtd">
<tp:taxon-treatment xmlns:tp="http://www.plazi.org/taxpub"><tp:treatment-meta><kwd-group><label>Taxon classification</label><kwd>
                <named-content content-type="kingdom">Animalia</named-content>
              </kwd><kwd>
                <named-content content-type="order">Diptera</named-content>
              </kwd><kwd>
                <named-content content-type="family">Hybotidae</named-content>
              </kwd></kwd-group><mixed-citation publication-type="journal"><person-group><name><surname>Li</surname><given-names>Meilin</given-names></name><name><surname>Yang</surname><given-names>Ding</given-names></name></person-group><article-title>﻿New species and records of the genus <italic><tp:taxon-name><tp:taxon-name-part taxon-name-part-type="genus" reg="Hybos">Hybos</tp:taxon-name-part></tp:taxon-name></italic> Meigen (<tp:taxon-name><tp:taxon-name-part taxon-name-part-type="order">Diptera</tp:taxon-name-part></tp:taxon-name>, <tp:taxon-name><tp:taxon-name-part taxon-name-part-type="superfamily">Empidoidea</tp:taxon-name-part></tp:taxon-name>, <tp:taxon-name><tp:taxon-name-part taxon-name-part-type="subfamily">Hybotinae</tp:taxon-name-part></tp:taxon-name>) from Wuyishan National Park, China</article-title><source>Zookeys</source><day>27</day><month>07</month><year>2023</year><volume>1172</volume><fpage>313</fpage><lpage>351</lpage><pub-id pub-id-type="doi">10.3897/zookeys.1172.105952</pub-id></mixed-citation></tp:treatment-meta><tp:nomenclature><label>﻿</label><tp:taxon-name>
              <object-id xmlns:xlink="http://www.w3.org/1999/xlink" content-type="arpha" xlink:type="simple">FA0567FC-C53E-5154-BC9D-8118F2CA93D1</object-id>
              <tp:taxon-name-part taxon-name-part-type="genus" reg="Hybos">Hybos</tp:taxon-name-part>
              <tp:taxon-name-part taxon-name-part-type="species" reg="longidigitatus">longidigitatus</tp:taxon-name-part>
              <object-id xmlns:xlink="http://www.w3.org/1999/xlink" content-type="zoobank" xlink:type="simple">https://zoobank.org/FC1ECAC2-9B76-459A-86BD-E68435B78DC1</object-id>
            </tp:taxon-name><tp:taxon-status xmlns:xlink="http://www.w3.org/1999/xlink" xlink:type="simple">sp. nov.</tp:taxon-status><xref ref-type="fig" rid="F17">Fig. 17</xref></tp:nomenclature><tp:treatment-sec sec-type="type material" id="SECID0EB2BI"><title>Type material examined.</title><p><bold><italic>Holotype</italic></bold>: China •♂; Fujian, Wuyishan, Liaowangtai; 1,160 m, 10–17 May 2021; Junli Yao (Malaise trap); <named-content xmlns:xlink="http://www.w3.org/1999/xlink" content-type="dwc:institutional_code" xlink:title="Entomological Museum of China Agricultural University" xlink:href="http://grbio.org/institution/china-agricultural-university" xlink:type="simple">CAU</named-content>. <bold><italic>Paratype</italic></bold>: China • 1♀, Fujian, Wuyishan, Wulichang; 825 m, 1–8 June 2021; Junli Yao (Malaise trap); <named-content xmlns:xlink="http://www.w3.org/1999/xlink" content-type="dwc:institutional_code" xlink:title="Entomological Museum of China Agricultural University" xlink:href="http://grbio.org/institution/china-agricultural-university" xlink:type="simple">CAU</named-content>.</p></tp:treatment-sec><tp:treatment-sec sec-type="diagnosis" id="SECID0EX2BI"><title>Diagnosis.</title><p>Arista bare. Legs mostly yellow to dark yellow except hind femur with brownish black tip and all tarsomeres 3 and 5 dark brown. Hind tibia with one row of short thin <abbrev xmlns:xlink="http://www.w3.org/1999/xlink" xlink:title="posterodorsal bristle(s)" id="ABBRID0E42BI" xlink:type="simple">pd</abbrev> on apical 1/2. Hypandrium with apico-lateral incision bearing one long thin finger-like process.</p></tp:treatment-sec><tp:treatment-sec sec-type="description" id="SECID0EB3BI"><title>Description.</title><p><bold>Male.</bold> Body length 3.7 mm, wing length 3.1 mm.</p><p><bold><italic>Head</italic></bold> black with gray pilosity. Eyes contiguous on frons, brown with slightly enlarged dorsal facets brownish yellow. Hairs and bristles on head blackish except postero-ventral surface with partly dark yellow hairs; ocellar tubercle distinct with two very long <abbrev xmlns:xlink="http://www.w3.org/1999/xlink" xlink:title="ocellar bristle(s)" id="ABBRID0EQ3BI" xlink:type="simple">oc</abbrev> and two very short hairs. Antenna blackish brown; scape without hairs, pedicel with circlet of blackish brown subapical hairs; first flagellomere dark brown, slightly elongated, longer than scape and pedicel combined, without dorsal hairs; arista dark brown, bare, except apical ~ 1/3 thin. Proboscis slightly shorter than head, blackish brown. Palpus brown, with one apical hair and one ventral hair.</p><p><bold><italic>Thorax</italic></bold> black with gray pilosity except pleuron dark brown or blackish brown. Hairs on thorax brown, bristles blackish brown; hairs on mesonotum short to slightly long, <abbrev xmlns:xlink="http://www.w3.org/1999/xlink" xlink:title="postpronotal bristle(s)" id="ABBRID0E23BI" xlink:type="simple">ppn</abbrev> absent, two <abbrev xmlns:xlink="http://www.w3.org/1999/xlink" xlink:title="notopleural bristle(s)" id="ABBRID0E63BI" xlink:type="simple">npl</abbrev> (posterior <abbrev xmlns:xlink="http://www.w3.org/1999/xlink" xlink:title="notopleural bristle(s)" id="ABBRID0ED4BI" xlink:type="simple">npl</abbrev> very long), uniserial hair-like <abbrev xmlns:xlink="http://www.w3.org/1999/xlink" xlink:title="dorsocentral bristle(s)" id="ABBRID0EH4BI" xlink:type="simple">dc</abbrev> nearly as long as irregularly quadriserial <abbrev xmlns:xlink="http://www.w3.org/1999/xlink" xlink:title="acrostichal bristle(s)" id="ABBRID0EL4BI" xlink:type="simple">acr</abbrev>, one very long <abbrev xmlns:xlink="http://www.w3.org/1999/xlink" xlink:title="prescutellar bristle(s)" id="ABBRID0EP4BI" xlink:type="simple">prsc</abbrev>, one long <abbrev xmlns:xlink="http://www.w3.org/1999/xlink" xlink:title="postalar bristle(s)" id="ABBRID0ET4BI" xlink:type="simple">psa</abbrev>; scutellum with six marginal hairs (~ 1/3 as long as <abbrev xmlns:xlink="http://www.w3.org/1999/xlink" xlink:title="scutellar bristle(s)" id="ABBRID0EX4BI" xlink:type="simple">sc</abbrev>) and two very long <abbrev xmlns:xlink="http://www.w3.org/1999/xlink" xlink:title="scutellar bristle(s)" id="ABBRID0E24BI" xlink:type="simple">sc</abbrev>. Legs mostly yellow to dark yellow, except hind femur with brownish black tip and all tarsomeres 3 and 5 dark brown. Hairs on legs brownish to dark brown, bristles dark brown to blackish, but those on coxae dark yellow (coxae rarely with partly brownish bristles); hind tarsi with partly brownish yellow hairs. Fore femur 1.5× and hind femur 2.0× as wide as mid femur. Fore femur with one row of weak <abbrev xmlns:xlink="http://www.w3.org/1999/xlink" xlink:title="posteroventral bristle(s)" id="ABBRID0E64BI" xlink:type="simple">pv</abbrev> ~ 1/2 as long as femur thickness. Mid femur with one row of long thin <abbrev xmlns:xlink="http://www.w3.org/1999/xlink" xlink:title="posteroventral bristle(s)" id="ABBRID0ED5BI" xlink:type="simple">pv</abbrev> (middle <abbrev xmlns:xlink="http://www.w3.org/1999/xlink" xlink:title="posteroventral bristle(s)" id="ABBRID0EH5BI" xlink:type="simple">pv</abbrev> rather long, much longer than femur thickness) and one preapical <abbrev xmlns:xlink="http://www.w3.org/1999/xlink" xlink:title="anterodorsal bristle(s)" id="ABBRID0EL5BI" xlink:type="simple">ad</abbrev>. Hind femur with three irregular rows of ventral bristles (5–6 mostly rather long <abbrev xmlns:xlink="http://www.w3.org/1999/xlink" xlink:title="anteroventral bristle(s)" id="ABBRID0EP5BI" xlink:type="simple">av</abbrev> along entire length, short spine-like <abbrev xmlns:xlink="http://www.w3.org/1999/xlink" xlink:title="mesoventral bristle(s)" id="ABBRID0ET5BI" xlink:type="simple">mv</abbrev> on tubercles, dense <abbrev xmlns:xlink="http://www.w3.org/1999/xlink" xlink:title="mesoventral bristle(s)" id="ABBRID0EX5BI" xlink:type="simple">mv</abbrev> on apical 1/3, long thin <abbrev xmlns:xlink="http://www.w3.org/1999/xlink" xlink:title="posteroventral bristle(s)" id="ABBRID0E25BI" xlink:type="simple">pv</abbrev> on apical 1/2, long hair-like <abbrev xmlns:xlink="http://www.w3.org/1999/xlink" xlink:title="posteroventral bristle(s)" id="ABBRID0E65BI" xlink:type="simple">pv</abbrev> on apical 1/3). Fore tibia apically with three or four bristles including one very long posterior bristle. Mid tibia with two strong <abbrev xmlns:xlink="http://www.w3.org/1999/xlink" xlink:title="anterodorsal bristle(s)" id="ABBRID0ED6BI" xlink:type="simple">ad</abbrev> on basal 1/2, one very long <abbrev xmlns:xlink="http://www.w3.org/1999/xlink" xlink:title="anteroventral bristle(s)" id="ABBRID0EH6BI" xlink:type="simple">av</abbrev> at extreme tip. Hind tibia with one row of short thin <abbrev xmlns:xlink="http://www.w3.org/1999/xlink" xlink:title="posterodorsal bristle(s)" id="ABBRID0EL6BI" xlink:type="simple">pd</abbrev> on apical 1/2. Fore tarsomere 1 with three very long thin posterior bristles. Hind tarsomere 1 with one row of short spine-like ventral bristles and one short thick <abbrev xmlns:xlink="http://www.w3.org/1999/xlink" xlink:title="anteroventral bristle(s)" id="ABBRID0EP6BI" xlink:type="simple">av</abbrev> at extreme tip. Wing hyaline, slightly tinged brownish, stigma brown; veins dark brown, R<sub>4+5</sub> and M<sub>1</sub> divergent apically. Squama dark yellow with dark yellow hairs. Halter brownish yellow with pale yellow knob.</p><p><bold><italic>Abdomen</italic></bold> apically weakly curved downward, blackish brown with pale gray pilosity. Hairs and bristles on abdomen brownish to blackish brown. Hypopygium nearly as thick as pregenital segments.</p><p><bold><italic>Male genitalia</italic>.</bold> Left epandrial lamella narrow than right epandrial lamella, with concave inner margin (Fig. <xref ref-type="fig" rid="F17">17b</xref>); left surstylus long narrow, finger-like, with hook-like apically (Fig. <xref ref-type="fig" rid="F17">17d</xref>). Right epandrial lamella with concave inner margin; right surstylus long, narrow at middle, wide and obtuse apically (Fig. <xref ref-type="fig" rid="F17">17c</xref>). Hypandrium ~ 1.6× longer than wide, with apico-lateral incision bearing one long thin finger-like process (Fig. <xref ref-type="fig" rid="F17">17e</xref>).</p><fig id="F17" position="float" orientation="portrait"><object-id xmlns:xlink="http://www.w3.org/1999/xlink" content-type="doi" xlink:type="simple">10.3897/zookeys.1172.105952.figure17</object-id><object-id xmlns:xlink="http://www.w3.org/1999/xlink" content-type="arpha" xlink:type="simple">6D34A8A4-DAFC-5B49-B560-17BDD183E48B</object-id><label>Figure 17.</label><caption><p><italic><tp:taxon-name><tp:taxon-name-part taxon-name-part-type="genus" reg="Hybos">Hybos</tp:taxon-name-part><tp:taxon-name-part taxon-name-part-type="species" reg="longidigitatus">longidigitatus</tp:taxon-name-part></tp:taxon-name></italic> sp. nov. <bold>a</bold> male habitus, lateral view <bold>b</bold> male genitalia, dorsal view <bold>c</bold> right surstylus <bold>d</bold> left surstylus <bold>e</bold> hypandrium, ventral view <bold>f–h</bold> female terminalia <bold>f</bold> dorsal view <bold>g</bold> ventral view <bold>h</bold> lateral view. Abbreviations: cer = cercus; S7 = sternite 7; T7 = tergite 7; S8 = sternite 8; T8 = tergite 8; S10 = sternite 10; T10 = tergite 10.</p></caption><graphic xmlns:xlink="http://www.w3.org/1999/xlink" xlink:href="zookeys-1172-313_article-105952__-g017.jpg" position="float" orientation="portrait" xlink:type="simple" id="oo_885097.jpg"><uri content-type="original_file" xlink:type="simple">https://binary.pensoft.net/fig/885097</uri></graphic></fig><p><bold>Female.</bold> Body length 3.6 mm, wing length 3.9 mm. Similar to male, but mid femur with shorter <abbrev xmlns:xlink="http://www.w3.org/1999/xlink" xlink:title="posteroventral bristle(s)" id="ABBRID0EDCCI" xlink:type="simple">pv</abbrev>. Terminalia blackish brown. Tergite 8 almost encircling abdomen, sclerotized, wide basally, nearly semicircular apically in lateral view (Fig. <xref ref-type="fig" rid="F17">17h</xref>); 0.6× longer than wide, somewhat quadrate, basal and apical margin membranous with shallow incision in dorsal view (Fig. <xref ref-type="fig" rid="F17">17f</xref>). Sternite 8 hook-like, membranous at apico-lateral margin in lateral view (Fig. <xref ref-type="fig" rid="F17">17h</xref>); 1.2× longer than wide, apical margin slightly narrowed with shallowly incised in ventral view (Fig. <xref ref-type="fig" rid="F17">17g</xref>). Tergite 10 very weakly sclerotized, hardly differentiated. Sternite 10 membranous on dorsal portion, acute apically, finger-like in lateral view (Fig. <xref ref-type="fig" rid="F17">17h</xref>); 0.8× longer than wide, rounded in ventral view (Fig. <xref ref-type="fig" rid="F17">17g</xref>). Cerci very long, curved downward, sclerotized at tip in lateral view (Fig. <xref ref-type="fig" rid="F17">17h</xref>).</p></tp:treatment-sec><tp:treatment-sec sec-type="etymology" id="SECID0EDDCI"><title>Etymology.</title><p>This specific name refers to the hypandrium bifurcated apically with one long figure-like process.</p></tp:treatment-sec><tp:treatment-sec sec-type="distribution" id="SECID0EIDCI"><title>Distribution.</title><p>China (Fujian).</p></tp:treatment-sec><tp:treatment-sec sec-type="remarks" id="SECID0ENDCI"><title>Remarks.</title><p>The new species is similar to <italic><tp:taxon-name><tp:taxon-name-part taxon-name-part-type="genus" reg="Hybos">H.</tp:taxon-name-part><tp:taxon-name-part taxon-name-part-type="species" reg="bigeniculatus">bigeniculatus</tp:taxon-name-part></tp:taxon-name></italic> Yang &amp; Yang from Hubei, but may be separated from the latter by the hind femur dark yellow with only brownish black tip and all tarsomeres 3 and 5 dark brown. In <italic><tp:taxon-name><tp:taxon-name-part taxon-name-part-type="genus" reg="Hybos">H.</tp:taxon-name-part><tp:taxon-name-part taxon-name-part-type="species" reg="bigeniculatus">bigeniculatus</tp:taxon-name-part></tp:taxon-name></italic>, the hind femur is blackish brown, and all tarsomeres 3 and 5 are yellow (<xref ref-type="bibr" rid="B18">Yang and Yang 2004</xref>).</p></tp:treatment-sec><ref-list><ref id="B18"><mixed-citation xmlns:xlink="http://www.w3.org/1999/xlink" xlink:type="simple"><person-group><name name-style="western"><surname>Yang</surname><given-names>D</given-names></name><name name-style="western"><surname>Yang</surname><given-names>CK</given-names></name></person-group> (<year>2004</year>) <source><tp:taxon-name><tp:taxon-name-part taxon-name-part-type="order">Diptera</tp:taxon-name-part></tp:taxon-name>, <tp:taxon-name><tp:taxon-name-part taxon-name-part-type="family">Empididae</tp:taxon-name-part></tp:taxon-name>, <tp:taxon-name><tp:taxon-name-part taxon-name-part-type="subfamily">Hemerodromiinae</tp:taxon-name-part></tp:taxon-name> and <tp:taxon-name><tp:taxon-name-part taxon-name-part-type="subfamily">Hybotinae</tp:taxon-name-part></tp:taxon-name>. Fauna Sinica <tp:taxon-name><tp:taxon-name-part taxon-name-part-type="class">Insecta</tp:taxon-name-part></tp:taxon-name> Vol. 34.</source><publisher-name>Science Press</publisher-name>, <publisher-loc>Beijing</publisher-loc>, <size units="page">329 pp</size>.</mixed-citation></ref></ref-list></tp:taxon-treatment>
