# Supplementary material for: ﻿New species and records of the genus Hybos Meigen (Diptera, Empidoidea, Hybotinae) from Wuyishan National Park, China
Source: Zookeys. 2023 Jul 27;1172:313–51. doi: 10.3897/zookeys.1172.105952 (PMC10401199; doi:10.3897/zookeys.1172.105952)
Supplement: XML Treatment for Hybos modificatus [file zookeys.1172.105952-treatment19.xml]

<!DOCTYPE tp:taxon-treatment
  PUBLIC "-//TaxonX//DTD Taxonomic Treatment Publishing DTD v0 20100105//EN" "tax-treatment-NSO.dtd">
<tp:taxon-treatment xmlns:tp="http://www.plazi.org/taxpub"><tp:treatment-meta><kwd-group><label>Taxon classification</label><kwd>
                <named-content content-type="kingdom">Animalia</named-content>
              </kwd><kwd>
                <named-content content-type="order">Diptera</named-content>
              </kwd><kwd>
                <named-content content-type="family">Hybotidae</named-content>
              </kwd></kwd-group><mixed-citation publication-type="journal"><person-group><name><surname>Li</surname><given-names>Meilin</given-names></name><name><surname>Yang</surname><given-names>Ding</given-names></name></person-group><article-title>﻿New species and records of the genus <italic><tp:taxon-name><tp:taxon-name-part taxon-name-part-type="genus" reg="Hybos">Hybos</tp:taxon-name-part></tp:taxon-name></italic> Meigen (<tp:taxon-name><tp:taxon-name-part taxon-name-part-type="order">Diptera</tp:taxon-name-part></tp:taxon-name>, <tp:taxon-name><tp:taxon-name-part taxon-name-part-type="superfamily">Empidoidea</tp:taxon-name-part></tp:taxon-name>, <tp:taxon-name><tp:taxon-name-part taxon-name-part-type="subfamily">Hybotinae</tp:taxon-name-part></tp:taxon-name>) from Wuyishan National Park, China</article-title><source>Zookeys</source><day>27</day><month>07</month><year>2023</year><volume>1172</volume><fpage>313</fpage><lpage>351</lpage><pub-id pub-id-type="doi">10.3897/zookeys.1172.105952</pub-id></mixed-citation></tp:treatment-meta><tp:nomenclature><label>﻿</label><tp:taxon-name>
              <object-id xmlns:xlink="http://www.w3.org/1999/xlink" content-type="arpha" xlink:type="simple">F2FF1EE9-2FA6-5757-97CD-B72B170CEA9E</object-id>
              <tp:taxon-name-part taxon-name-part-type="genus" reg="Hybos">Hybos</tp:taxon-name-part>
              <tp:taxon-name-part taxon-name-part-type="species" reg="modificatus">modificatus</tp:taxon-name-part>
              <object-id xmlns:xlink="http://www.w3.org/1999/xlink" content-type="zoobank" xlink:type="simple">https://zoobank.org/21C151B9-48AD-42CE-9318-6E428D3C72B3</object-id>
            </tp:taxon-name><tp:taxon-status xmlns:xlink="http://www.w3.org/1999/xlink" xlink:type="simple">sp. nov.</tp:taxon-status><xref ref-type="fig" rid="F19">Fig. 19</xref></tp:nomenclature><tp:treatment-sec sec-type="type material" id="SECID0EYJCI"><title>Type material examined.</title><p><bold><italic>Holotype</italic></bold>: China • ♂; Fujian, Wuyishan, Tongmucun, Guadun; 1,033 m, 22 June 2021; Xiaodong Cai; <named-content xmlns:xlink="http://www.w3.org/1999/xlink" content-type="dwc:institutional_code" xlink:title="Entomological Museum of China Agricultural University" xlink:href="http://grbio.org/institution/china-agricultural-university" xlink:type="simple">CAU</named-content>. <bold><italic>Paratypes</italic></bold>: China • 9♀♀, same as holotype; <named-content xmlns:xlink="http://www.w3.org/1999/xlink" content-type="dwc:institutional_code" xlink:title="Entomological Museum of China Agricultural University" xlink:href="http://grbio.org/institution/china-agricultural-university" xlink:type="simple">CAU</named-content>. China • 10♀♀, Fujian, Wuyishan, Tongmucun, Baihuxi; 736 m, 22 June 2021; Xiaodong Cai; <named-content xmlns:xlink="http://www.w3.org/1999/xlink" content-type="dwc:institutional_code" xlink:title="Entomological Museum of China Agricultural University" xlink:href="http://grbio.org/institution/china-agricultural-university" xlink:type="simple">CAU</named-content>.</p></tp:treatment-sec><tp:treatment-sec sec-type="diagnosis" id="SECID0ESKCI"><title>Diagnosis.</title><p>Legs entirely black. Hind tibia with some <abbrev xmlns:xlink="http://www.w3.org/1999/xlink" xlink:title="anterodorsal bristle(s)" id="ABBRID0EYKCI" xlink:type="simple">ad</abbrev> and <abbrev xmlns:xlink="http://www.w3.org/1999/xlink" xlink:title="posterodorsal bristle(s)" id="ABBRID0E3KCI" xlink:type="simple">pd</abbrev> hairs (long <abbrev xmlns:xlink="http://www.w3.org/1999/xlink" xlink:title="posterodorsal bristle(s)" id="ABBRID0EALCI" xlink:type="simple">pd</abbrev> near apex). Fore tarsomere 2 with one long subapical <abbrev xmlns:xlink="http://www.w3.org/1999/xlink" xlink:title="anterodorsal bristle(s)" id="ABBRID0EELCI" xlink:type="simple">ad</abbrev>. R<sub>2+3</sub> curved, R<sub>4+5</sub> and M<sub>1</sub> convergent apically. Hypandrium nearly quadrate, with slightly incised apical margin.</p></tp:treatment-sec><tp:treatment-sec sec-type="description" id="SECID0EOLCI"><title>Description.</title><p><bold>Male.</bold> Body length 3.6 mm.</p><p><bold><italic>Head</italic></bold> black with gray pilosity. Eyes contiguous on frons, dark brown with distinctly enlarged dorsal facets brownish yellow. Hairs and bristles on head blackish except postero-ventral surface with partly dark brown hairs; ocellar tubercle indistinct with two long <abbrev xmlns:xlink="http://www.w3.org/1999/xlink" xlink:title="ocellar bristle(s)" id="ABBRID0E4LCI" xlink:type="simple">oc</abbrev> and two short posterior hairs. Antenna blackish; scape without hairs, pedicel with circlet of blackish subapical hairs; first flagellomere blackish brown, not elongated or slightly elongated, nearly as long as or longer than scape and pedicel combined, without dorsal hairs; arista blackish brown, rather long and short pubescent except apical ~ 1/4 thin and bare. Proboscis slightly shorter than head, blackish. Palpus dark brown, with one ventral hair and one apical hair.</p><p><bold><italic>Thorax</italic></bold> black with gray pilosity. Hairs on thorax blackish, bristles black; hairs on mesonotum short, <abbrev xmlns:xlink="http://www.w3.org/1999/xlink" xlink:title="postpronotal bristle(s)" id="ABBRID0EIMCI" xlink:type="simple">ppn</abbrev> absent, two <abbrev xmlns:xlink="http://www.w3.org/1999/xlink" xlink:title="notopleural bristle(s)" id="ABBRID0EMMCI" xlink:type="simple">npl</abbrev> (anterior <abbrev xmlns:xlink="http://www.w3.org/1999/xlink" xlink:title="notopleural bristle(s)" id="ABBRID0EQMCI" xlink:type="simple">npl</abbrev> rather short), uniserial hair-like <abbrev xmlns:xlink="http://www.w3.org/1999/xlink" xlink:title="dorsocentral bristle(s)" id="ABBRID0EUMCI" xlink:type="simple">dc</abbrev> nearly as long as irregularly hexaserial <abbrev xmlns:xlink="http://www.w3.org/1999/xlink" xlink:title="acrostichal bristle(s)" id="ABBRID0EYMCI" xlink:type="simple">acr</abbrev>, two long <abbrev xmlns:xlink="http://www.w3.org/1999/xlink" xlink:title="prescutellar bristle(s)" id="ABBRID0E3MCI" xlink:type="simple">prsc</abbrev>, one <abbrev xmlns:xlink="http://www.w3.org/1999/xlink" xlink:title="postalar bristle(s)" id="ABBRID0EANCI" xlink:type="simple">psa</abbrev>; scutellum with six short marginal hairs (~ 1/4 as long as <abbrev xmlns:xlink="http://www.w3.org/1999/xlink" xlink:title="scutellar bristle(s)" id="ABBRID0EENCI" xlink:type="simple">sc</abbrev>) and two very long <abbrev xmlns:xlink="http://www.w3.org/1999/xlink" xlink:title="scutellar bristle(s)" id="ABBRID0EINCI" xlink:type="simple">sc</abbrev>. Legs entirely black. Hairs on legs mostly blackish brown to blackish, bristles blackish to black, but those on coxae blackish brown and hind coxae with partly brown, long bristles. Fore femur 1.3× and hind femur 2.2× as wide as mid femur. Fore femur with one row of <abbrev xmlns:xlink="http://www.w3.org/1999/xlink" xlink:title="posteroventral bristle(s)" id="ABBRID0EMNCI" xlink:type="simple">pv</abbrev> longer than femur thickness. Mid femur with four or five long <abbrev xmlns:xlink="http://www.w3.org/1999/xlink" xlink:title="anterodorsal bristle(s)" id="ABBRID0EQNCI" xlink:type="simple">ad</abbrev> on basal 1/2 and one row of <abbrev xmlns:xlink="http://www.w3.org/1999/xlink" xlink:title="posteroventral bristle(s)" id="ABBRID0EUNCI" xlink:type="simple">pv</abbrev> (middle <abbrev xmlns:xlink="http://www.w3.org/1999/xlink" xlink:title="posteroventral bristle(s)" id="ABBRID0EYNCI" xlink:type="simple">pv</abbrev> very long, much longer than femur thickness). Hind femur with three <abbrev xmlns:xlink="http://www.w3.org/1999/xlink" xlink:title="anterodorsal bristle(s)" id="ABBRID0E3NCI" xlink:type="simple">ad</abbrev> and ~ 3 rows of spine-like ventral bristles (<abbrev xmlns:xlink="http://www.w3.org/1999/xlink" xlink:title="anteroventral bristle(s)" id="ABBRID0EAOCI" xlink:type="simple">av</abbrev> rather strong, very short dense <abbrev xmlns:xlink="http://www.w3.org/1999/xlink" xlink:title="mesoventral bristle(s)" id="ABBRID0EEOCI" xlink:type="simple">mv</abbrev> on distinct tubercles, <abbrev xmlns:xlink="http://www.w3.org/1999/xlink" xlink:title="posteroventral bristle(s)" id="ABBRID0EIOCI" xlink:type="simple">pv</abbrev> long thin). Fore tibia with one row of <abbrev xmlns:xlink="http://www.w3.org/1999/xlink" xlink:title="anterodorsal bristle(s)" id="ABBRID0EMOCI" xlink:type="simple">ad</abbrev> and <abbrev xmlns:xlink="http://www.w3.org/1999/xlink" xlink:title="posteroventral bristle(s)" id="ABBRID0EQOCI" xlink:type="simple">pv</abbrev> (long <abbrev xmlns:xlink="http://www.w3.org/1999/xlink" xlink:title="anterodorsal bristle(s)" id="ABBRID0EUOCI" xlink:type="simple">ad</abbrev> and <abbrev xmlns:xlink="http://www.w3.org/1999/xlink" xlink:title="posteroventral bristle(s)" id="ABBRID0EYOCI" xlink:type="simple">pv</abbrev> on apical 1/3); apically with three or four bristles including one very long <abbrev xmlns:xlink="http://www.w3.org/1999/xlink" xlink:title="anterodorsal bristle(s)" id="ABBRID0E3OCI" xlink:type="simple">ad</abbrev> and <abbrev xmlns:xlink="http://www.w3.org/1999/xlink" xlink:title="posteroventral bristle(s)" id="ABBRID0EAPCI" xlink:type="simple">pv</abbrev>. Mid tibia with three long strong <abbrev xmlns:xlink="http://www.w3.org/1999/xlink" xlink:title="anterodorsal bristle(s)" id="ABBRID0EEPCI" xlink:type="simple">ad</abbrev> on basal 2/3 and two long <abbrev xmlns:xlink="http://www.w3.org/1999/xlink" xlink:title="anteroventral bristle(s)" id="ABBRID0EIPCI" xlink:type="simple">av</abbrev> on apical 1/2. Hind tibia with some <abbrev xmlns:xlink="http://www.w3.org/1999/xlink" xlink:title="anterodorsal bristle(s)" id="ABBRID0EMPCI" xlink:type="simple">ad</abbrev> and <abbrev xmlns:xlink="http://www.w3.org/1999/xlink" xlink:title="posterodorsal bristle(s)" id="ABBRID0EQPCI" xlink:type="simple">pd</abbrev> hairs (long <abbrev xmlns:xlink="http://www.w3.org/1999/xlink" xlink:title="posterodorsal bristle(s)" id="ABBRID0EUPCI" xlink:type="simple">pd</abbrev> near apex). Fore tarsomere 1 with two long <abbrev xmlns:xlink="http://www.w3.org/1999/xlink" xlink:title="anterodorsal bristle(s)" id="ABBRID0EYPCI" xlink:type="simple">ad</abbrev>, three or four long <abbrev xmlns:xlink="http://www.w3.org/1999/xlink" xlink:title="posteroventral bristle(s)" id="ABBRID0E3PCI" xlink:type="simple">pv</abbrev> hairs and three apical bristles including one long subapical <abbrev xmlns:xlink="http://www.w3.org/1999/xlink" xlink:title="anterodorsal bristle(s)" id="ABBRID0EAQCI" xlink:type="simple">ad</abbrev>. Fore tarsomere 2 with one long subapical <abbrev xmlns:xlink="http://www.w3.org/1999/xlink" xlink:title="anterodorsal bristle(s)" id="ABBRID0EEQCI" xlink:type="simple">ad</abbrev>. Mid tarsomere 1 with two <abbrev xmlns:xlink="http://www.w3.org/1999/xlink" xlink:title="anterodorsal bristle(s)" id="ABBRID0EIQCI" xlink:type="simple">ad</abbrev> on apical 1/2. Hind tarsomeres 1 and 2 with one row of short dense spine-like ventral bristles. Wing hyaline, stigma dark brown; veins dark brown, R<sub>2+3</sub> curved, R<sub>4+5</sub> and M<sub>1</sub> convergent apically. Squama dark yellow with dark yellow hairs. Halter dark yellow with brownish yellow stem and pale yellow knob.</p><p><bold><italic>Abdomen</italic></bold> straight, black with gray pilosity; hypopygium distinctly thicker than pregenital segments. Hairs and bristles on abdomen blackish brown to black, but basally with some brownish hairs and bristles.</p><p><bold><italic>Male genitalia</italic>.</bold> Left epandrial lamella and right epandrial lamella widely separated, slightly wide (Fig. <xref ref-type="fig" rid="F19">19b</xref>); left surstylus obtuse apically, with one long finger-like curved process. Right epandrial lamella very wide, with weakly convex inner margin near base (Fig. <xref ref-type="fig" rid="F19">19d</xref>); right surstylus long thin, narrow, and acute apically, directed inward in lateral view (Fig. <xref ref-type="fig" rid="F19">19c</xref>). Hypandrium ~ 1.3× longer than wide, nearly quadrate, with slightly incised apical margin (Fig. <xref ref-type="fig" rid="F19">19e</xref>).</p><fig id="F19" position="float" orientation="portrait"><object-id xmlns:xlink="http://www.w3.org/1999/xlink" content-type="doi" xlink:type="simple">10.3897/zookeys.1172.105952.figure19</object-id><object-id xmlns:xlink="http://www.w3.org/1999/xlink" content-type="arpha" xlink:type="simple">472488F2-DB3F-5E28-9E79-8112444D6596</object-id><label>Figure 19.</label><caption><p><italic><tp:taxon-name><tp:taxon-name-part taxon-name-part-type="genus" reg="Hybos">Hybos</tp:taxon-name-part><tp:taxon-name-part taxon-name-part-type="species" reg="modificatus">modificatus</tp:taxon-name-part></tp:taxon-name></italic> sp. nov. <bold>a</bold> male habitus, lateral view <bold>b</bold> genitalia, dorsal view <bold>c</bold> right surstylus <bold>d</bold> left surstylus <bold>e</bold> hypandrium, ventral view <bold>f–h</bold> female terminalia <bold>f</bold> dorsal view <bold>g</bold> ventral view <bold>h</bold> lateral view. Abbreviations: S7 = sternite 7; T7 = tergite 7; S8 = sternite 8; T8 = tergite 8; S10 = sternite 10; T10 = tergite 10.</p></caption><graphic xmlns:xlink="http://www.w3.org/1999/xlink" xlink:href="zookeys-1172-313_article-105952__-g019.jpg" position="float" orientation="portrait" xlink:type="simple" id="oo_885099.jpg"><uri content-type="original_file" xlink:type="simple">https://binary.pensoft.net/fig/885099</uri></graphic></fig><p><bold>Female.</bold> Body length 4.0–4.8 mm, wing length 3.4–4.2 mm. Similar to male, but slightly bigger. Scutellum with six long marginal hairs (~ 1/2 as long as <abbrev xmlns:xlink="http://www.w3.org/1999/xlink" xlink:title="scutellar bristle(s)" id="ABBRID0E5SCI" xlink:type="simple">sc</abbrev>). Mid tibia with some long hairs. Hind tibia with one dorsal bristle on apical 1/3. Hind tarsomere 1 with some slightly long dorsal hairs. Terminalia black with some strong black bristles. Tergite 7 not encircling abdomen, tubular in lateral view (Fig. <xref ref-type="fig" rid="F19">19h</xref>); 0.7× longer than wide, nearly quadrate with weakly convex basal margin, membranous at apical margin in dorsal view (Fig. <xref ref-type="fig" rid="F19">19f</xref>). Sternite 7 apico-lateral corner slightly protuberant in lateral view (Fig. <xref ref-type="fig" rid="F19">19h</xref>); nearly quadrate with four strong bristles at apical margin, membranous at apical margin and each side, nearly as long as wide in ventral view (Fig. <xref ref-type="fig" rid="F19">19g</xref>). Tergite 8 long thin with dense bristles in lateral view (Fig. <xref ref-type="fig" rid="F19">19h</xref>); weakly sclerotized and nearly trapezoid in dorsal view (Fig. <xref ref-type="fig" rid="F19">19f</xref>). Sternite 8 partly membranous, large, and wide in lateral view (Fig. <xref ref-type="fig" rid="F19">19h</xref>); somewhat quadrate, slightly incised apically nearly as long as wide in ventral view (Fig. <xref ref-type="fig" rid="F19">19g</xref>). Tergite 10 very weakly sclerotized, hardly differentiated. Sternite 10 membranous on dorsal portion, subtriangular in lateral view (Fig. <xref ref-type="fig" rid="F19">19h</xref>); rounded, slightly acute basally in ventral view (Fig. <xref ref-type="fig" rid="F19">19g</xref>).</p></tp:treatment-sec><tp:treatment-sec sec-type="etymology" id="SECID0EKUCI"><title>Etymology.</title><p>This specific name refers to the fore tarsomere 2 with one long subapical <abbrev xmlns:xlink="http://www.w3.org/1999/xlink" xlink:title="anterodorsal bristle(s)" id="ABBRID0EQUCI" xlink:type="simple">ad</abbrev>.</p></tp:treatment-sec><tp:treatment-sec sec-type="distribution" id="SECID0EUUCI"><title>Distribution.</title><p>China (Fujian).</p></tp:treatment-sec><tp:treatment-sec sec-type="remarks" id="SECID0EZUCI"><title>Remarks.</title><p>The new species is similar to <italic><tp:taxon-name><tp:taxon-name-part taxon-name-part-type="genus" reg="Hybos">H.</tp:taxon-name-part><tp:taxon-name-part taxon-name-part-type="species" reg="obtusatus">obtusatus</tp:taxon-name-part></tp:taxon-name></italic> Yang &amp; Grootaert from Guizhou and Guangdong, but may be separated from the latter by the hind tibia with some <abbrev xmlns:xlink="http://www.w3.org/1999/xlink" xlink:title="anterodorsal bristle(s)" id="ABBRID0EKVCI" xlink:type="simple">ad</abbrev> and <abbrev xmlns:xlink="http://www.w3.org/1999/xlink" xlink:title="posterodorsal bristle(s)" id="ABBRID0EOVCI" xlink:type="simple">pd</abbrev> hairs, and R<sub>4+5</sub> and M<sub>1</sub> convergent apically. In <italic><tp:taxon-name><tp:taxon-name-part taxon-name-part-type="genus" reg="Hybos">H.</tp:taxon-name-part><tp:taxon-name-part taxon-name-part-type="species" reg="obtusatus">obtusatus</tp:taxon-name-part></tp:taxon-name></italic>, the hind tibia does not have <abbrev xmlns:xlink="http://www.w3.org/1999/xlink" xlink:title="anterodorsal bristle(s)" id="ABBRID0EBWCI" xlink:type="simple">ad</abbrev> and <abbrev xmlns:xlink="http://www.w3.org/1999/xlink" xlink:title="posterodorsal bristle(s)" id="ABBRID0EFWCI" xlink:type="simple">pd</abbrev> hairs, and R<sub>4+5</sub> and M<sub>1</sub> are parallel apically (<xref ref-type="bibr" rid="B13">Yang and Grootaert 2005</xref>).</p></tp:treatment-sec><ref-list><ref id="B13"><mixed-citation xmlns:xlink="http://www.w3.org/1999/xlink" xlink:type="simple"><person-group><name name-style="western"><surname>Yang</surname><given-names>D</given-names></name><name name-style="western"><surname>Grootaert</surname><given-names>P</given-names></name></person-group> (<year>2005</year>) <article-title>Two new species of <italic><tp:taxon-name><tp:taxon-name-part taxon-name-part-type="genus">Hybos</tp:taxon-name-part></tp:taxon-name></italic> from Guangdong (<tp:taxon-name><tp:taxon-name-part taxon-name-part-type="order">Diptera</tp:taxon-name-part></tp:taxon-name>: <tp:taxon-name><tp:taxon-name-part taxon-name-part-type="superfamily">Empidoidea</tp:taxon-name-part></tp:taxon-name>: <tp:taxon-name><tp:taxon-name-part taxon-name-part-type="subfamily">Hybotinae</tp:taxon-name-part></tp:taxon-name>).</article-title><source>Annales Zoologici</source><volume>55</volume>(<issue>3</issue>): <fpage>409</fpage>–<lpage>411</lpage>.</mixed-citation></ref></ref-list></tp:taxon-treatment>
