# Supplementary material for: ﻿New species and records of the genus Hybos Meigen (Diptera, Empidoidea, Hybotinae) from Wuyishan National Park, China
Source: Zookeys. 2023 Jul 27;1172:313–51. doi: 10.3897/zookeys.1172.105952 (PMC10401199; doi:10.3897/zookeys.1172.105952)
Supplement: XML Treatment for Hybos wuyishanus [file zookeys.1172.105952-treatment25.xml]

<!DOCTYPE tp:taxon-treatment
  PUBLIC "-//TaxonX//DTD Taxonomic Treatment Publishing DTD v0 20100105//EN" "tax-treatment-NSO.dtd">
<tp:taxon-treatment xmlns:tp="http://www.plazi.org/taxpub"><tp:treatment-meta><kwd-group><label>Taxon classification</label><kwd>
                <named-content content-type="kingdom">Animalia</named-content>
              </kwd><kwd>
                <named-content content-type="order">Diptera</named-content>
              </kwd><kwd>
                <named-content content-type="family">Hybotidae</named-content>
              </kwd></kwd-group><mixed-citation publication-type="journal"><person-group><name><surname>Li</surname><given-names>Meilin</given-names></name><name><surname>Yang</surname><given-names>Ding</given-names></name></person-group><article-title>﻿New species and records of the genus <italic><tp:taxon-name><tp:taxon-name-part taxon-name-part-type="genus" reg="Hybos">Hybos</tp:taxon-name-part></tp:taxon-name></italic> Meigen (<tp:taxon-name><tp:taxon-name-part taxon-name-part-type="order">Diptera</tp:taxon-name-part></tp:taxon-name>, <tp:taxon-name><tp:taxon-name-part taxon-name-part-type="superfamily">Empidoidea</tp:taxon-name-part></tp:taxon-name>, <tp:taxon-name><tp:taxon-name-part taxon-name-part-type="subfamily">Hybotinae</tp:taxon-name-part></tp:taxon-name>) from Wuyishan National Park, China</article-title><source>Zookeys</source><day>27</day><month>07</month><year>2023</year><volume>1172</volume><fpage>313</fpage><lpage>351</lpage><pub-id pub-id-type="doi">10.3897/zookeys.1172.105952</pub-id></mixed-citation></tp:treatment-meta><tp:nomenclature><label>﻿</label><tp:taxon-name>
              <object-id xmlns:xlink="http://www.w3.org/1999/xlink" content-type="arpha" xlink:type="simple">FBFBF0B6-398E-5340-92BD-2550B094BFAB</object-id>
              <tp:taxon-name-part taxon-name-part-type="genus" reg="Hybos">Hybos</tp:taxon-name-part>
              <tp:taxon-name-part taxon-name-part-type="species" reg="wuyishanus">wuyishanus</tp:taxon-name-part>
              <object-id xmlns:xlink="http://www.w3.org/1999/xlink" content-type="zoobank" xlink:type="simple">https://zoobank.org/4C205536-9EDA-4CE1-986F-C1177B1B7DD4</object-id>
            </tp:taxon-name><tp:taxon-status xmlns:xlink="http://www.w3.org/1999/xlink" xlink:type="simple">sp. nov.</tp:taxon-status><xref ref-type="fig" rid="F25">Fig. 25</xref></tp:nomenclature><tp:treatment-sec sec-type="type material" id="SECID0EGLDI"><title>Type material examined.</title><p><bold><italic>Holotype</italic></bold>: China •♂; Fujian, Wuyishan, Yangjiashan; 1,044 m, 10–17 May 2021; Lingfei Peng (Malaise trap); <named-content xmlns:xlink="http://www.w3.org/1999/xlink" content-type="dwc:institutional_code" xlink:title="Entomological Museum of China Agricultural University" xlink:href="http://grbio.org/institution/china-agricultural-university" xlink:type="simple">CAU</named-content>.</p></tp:treatment-sec><tp:treatment-sec sec-type="diagnosis" id="SECID0EVLDI"><title>Diagnosis.</title><p>First flagellomere much elongated, arista long and bare. Legs mostly blackish. Hind tibia with one row of short thin <abbrev xmlns:xlink="http://www.w3.org/1999/xlink" xlink:title="anterodorsal bristle(s)" id="ABBRID0E2LDI" xlink:type="simple">ad</abbrev> and <abbrev xmlns:xlink="http://www.w3.org/1999/xlink" xlink:title="posterodorsal bristle(s)" id="ABBRID0E6LDI" xlink:type="simple">pd</abbrev>. Hypandrium wide at middle, apical margin nearly truncate, with one small process at apical 1/3.</p><fig id="F25" position="float" orientation="portrait"><object-id xmlns:xlink="http://www.w3.org/1999/xlink" content-type="doi" xlink:type="simple">10.3897/zookeys.1172.105952.figure25</object-id><object-id xmlns:xlink="http://www.w3.org/1999/xlink" content-type="arpha" xlink:type="simple">78F913DD-2F58-5F08-AD0F-D57A78692F7F</object-id><label>Figure 25.</label><caption><p><italic><tp:taxon-name><tp:taxon-name-part taxon-name-part-type="genus" reg="Hybos">Hybos</tp:taxon-name-part><tp:taxon-name-part taxon-name-part-type="species" reg="wuyishanus">wuyishanus</tp:taxon-name-part></tp:taxon-name></italic> sp. nov. <bold>a</bold> male habitus, lateral view <bold>b</bold> genitalia, dorsal view <bold>c</bold> right surstylus <bold>d</bold> left surstylus <bold>e</bold> hypandrium, ventral view.</p></caption><graphic xmlns:xlink="http://www.w3.org/1999/xlink" xlink:href="zookeys-1172-313_article-105952__-g025.jpg" position="float" orientation="portrait" xlink:type="simple" id="oo_885105.jpg"><uri content-type="original_file" xlink:type="simple">https://binary.pensoft.net/fig/885105</uri></graphic></fig></tp:treatment-sec><tp:treatment-sec sec-type="description" id="SECID0EFNDI"><title>Description.</title><p>Male. Body length 3.8 mm, wing length 3.7 mm.</p><p><bold><italic>Head</italic></bold> black with gray pilosity. Eyes contiguous on frons, blackish brown with indistinctly enlarged dorsal facets brownish. Hairs and bristles on head blackish except postero-ventral surface with partly brown hairs; ocellar tubercle indistinct with two <abbrev xmlns:xlink="http://www.w3.org/1999/xlink" xlink:title="ocellar bristle(s)" id="ABBRID0ERNDI" xlink:type="simple">oc</abbrev> and two short posterior hairs. Antenna blackish; scape without hairs, pedicel with circlet of blackish brown subapical hairs; first flagellomere blackish brown, much elongated, longer than scape and pedicel combined, without dorsal hairs; arista blackish brown, long and bare except apical ~ 1/5 thin. Proboscis shorter than head, blackish brown. Palpus dark brown, with four or five dark brown ventral hairs.</p><p><bold><italic>Thorax</italic></bold> black with gray pilosity. Hairs on thorax blackish, bristles black; hairs on mesonotum short, <abbrev xmlns:xlink="http://www.w3.org/1999/xlink" xlink:title="postpronotal bristle(s)" id="ABBRID0E3NDI" xlink:type="simple">ppn</abbrev> absent, two <abbrev xmlns:xlink="http://www.w3.org/1999/xlink" xlink:title="notopleural bristle(s)" id="ABBRID0EAODI" xlink:type="simple">npl</abbrev> (anterior <abbrev xmlns:xlink="http://www.w3.org/1999/xlink" xlink:title="notopleural bristle(s)" id="ABBRID0EEODI" xlink:type="simple">npl</abbrev> weak), uniserial hair-like <abbrev xmlns:xlink="http://www.w3.org/1999/xlink" xlink:title="dorsocentral bristle(s)" id="ABBRID0EIODI" xlink:type="simple">dc</abbrev> nearly as long as irregularly biserial <abbrev xmlns:xlink="http://www.w3.org/1999/xlink" xlink:title="acrostichal bristle(s)" id="ABBRID0EMODI" xlink:type="simple">acr</abbrev>, one <abbrev xmlns:xlink="http://www.w3.org/1999/xlink" xlink:title="prescutellar bristle(s)" id="ABBRID0EQODI" xlink:type="simple">prsc</abbrev>, one <abbrev xmlns:xlink="http://www.w3.org/1999/xlink" xlink:title="postalar bristle(s)" id="ABBRID0EUODI" xlink:type="simple">psa</abbrev>; scutellum with two long <abbrev xmlns:xlink="http://www.w3.org/1999/xlink" xlink:title="scutellar bristle(s)" id="ABBRID0EYODI" xlink:type="simple">sc</abbrev>. Legs mostly blackish, except mid coxa dark brown; hind coxa, femur, and tibia black; all knee brownish yellow; all extreme tip of femur and extreme base of tibiae brownish yellow. Hairs on legs mostly brown to blackish brown, bristles blackish to black, but those on coxae partly brownish yellow; fore femur with dark brown bristles; hind femur and tibia with partly brownish hairs. Fore femur 1.1× and hind femur 2.5× as wide as mid femur. Fore femur with one row of weak <abbrev xmlns:xlink="http://www.w3.org/1999/xlink" xlink:title="posteroventral bristle(s)" id="ABBRID0E3ODI" xlink:type="simple">pv</abbrev> shorter than femur thickness. Mid femur with three or four <abbrev xmlns:xlink="http://www.w3.org/1999/xlink" xlink:title="anterodorsal bristle(s)" id="ABBRID0EAPDI" xlink:type="simple">ad</abbrev> on apical 1/3, one row of <abbrev xmlns:xlink="http://www.w3.org/1999/xlink" xlink:title="posteroventral bristle(s)" id="ABBRID0EEPDI" xlink:type="simple">pv</abbrev> (middle <abbrev xmlns:xlink="http://www.w3.org/1999/xlink" xlink:title="posteroventral bristle(s)" id="ABBRID0EIPDI" xlink:type="simple">pv</abbrev> long, longer than femur thickness). Hind femur with two rows of v, five long <abbrev xmlns:xlink="http://www.w3.org/1999/xlink" xlink:title="anteroventral bristle(s)" id="ABBRID0EMPDI" xlink:type="simple">av</abbrev> on tubercles and one row of very short spine-like <abbrev xmlns:xlink="http://www.w3.org/1999/xlink" xlink:title="posteroventral bristle(s)" id="ABBRID0EQPDI" xlink:type="simple">pv</abbrev> on distinct tubercles, apical <abbrev xmlns:xlink="http://www.w3.org/1999/xlink" xlink:title="posteroventral bristle(s)" id="ABBRID0EUPDI" xlink:type="simple">pv</abbrev> dense and with some very long outer <abbrev xmlns:xlink="http://www.w3.org/1999/xlink" xlink:title="posteroventral bristle(s)" id="ABBRID0EYPDI" xlink:type="simple">pv</abbrev> hairs. Fore tibia with one long strong preapical <abbrev xmlns:xlink="http://www.w3.org/1999/xlink" xlink:title="anterodorsal bristle(s)" id="ABBRID0E3PDI" xlink:type="simple">ad</abbrev>. Mid tibia with two long strong <abbrev xmlns:xlink="http://www.w3.org/1999/xlink" xlink:title="anterodorsal bristle(s)" id="ABBRID0EAQDI" xlink:type="simple">ad</abbrev> on apical 1/2, one long <abbrev xmlns:xlink="http://www.w3.org/1999/xlink" xlink:title="posteroventral bristle(s)" id="ABBRID0EEQDI" xlink:type="simple">pv</abbrev> at middle; apically with five bristles including one long preapical <abbrev xmlns:xlink="http://www.w3.org/1999/xlink" xlink:title="posteroventral bristle(s)" id="ABBRID0EIQDI" xlink:type="simple">pv</abbrev>. Hind tibia with one row of short thin <abbrev xmlns:xlink="http://www.w3.org/1999/xlink" xlink:title="anterodorsal bristle(s)" id="ABBRID0EMQDI" xlink:type="simple">ad</abbrev> and <abbrev xmlns:xlink="http://www.w3.org/1999/xlink" xlink:title="posterodorsal bristle(s)" id="ABBRID0EQQDI" xlink:type="simple">pd</abbrev>. Mid tarsomere 1 with one preapical <abbrev xmlns:xlink="http://www.w3.org/1999/xlink" xlink:title="anteroventral bristle(s)" id="ABBRID0EUQDI" xlink:type="simple">av</abbrev>. Hind tarsomere 1 with one row of short dense spine-like ventral bristles. Wing hyaline, stigma brown; veins dark brown, R<sub>4+5</sub> and M<sub>1</sub> divergent apically. Squama dark yellow with dark yellow hairs. Halter dark yellow with yellow knob.</p><p><bold><italic>Abdomen</italic></bold> long narrow, nearly straight, blackish with pale gray pilosity. Hairs and bristles on abdomen brownish yellow to dark brown. Hypopygium nearly as thick as pregenital segments.</p><p><bold><italic>Male genitalia</italic>.</bold> Left epandrial lamella slightly narrower than right epandrial lamella, with convex inner margin near middle (Fig. <xref ref-type="fig" rid="F25">25b</xref>); left surstylus curved, narrowing toward tip (Fig. <xref ref-type="fig" rid="F25">25d</xref>). Right epandrial lamella with slightly concave inner margin; right surstylus wide with shallow apical incision (Fig. <xref ref-type="fig" rid="F25">25c</xref>). Hypandrium ~ 1.9× longer than wide, wide at middle, apical margin nearly truncate, with one small process at apical 1/3 (Fig. <xref ref-type="fig" rid="F25">25e</xref>).</p><p><bold>Female.</bold> Unknown.</p></tp:treatment-sec><tp:treatment-sec sec-type="etymology" id="SECID0E5RDI"><title>Etymology.</title><p>This specific name refers to the type locality Wuyishan.</p></tp:treatment-sec><tp:treatment-sec sec-type="distribution" id="SECID0EDSDI"><title>Distribution.</title><p>China (Fujian).</p></tp:treatment-sec><tp:treatment-sec sec-type="remarks" id="SECID0EISDI"><title>Remarks.</title><p>The new species is similar to <italic><tp:taxon-name><tp:taxon-name-part taxon-name-part-type="genus" reg="Hybos">H.</tp:taxon-name-part><tp:taxon-name-part taxon-name-part-type="species" reg="dazhulanus">dazhulanus</tp:taxon-name-part></tp:taxon-name></italic> sp. nov., but may be separated from the latter by the hind tibia with one row of short thin <abbrev xmlns:xlink="http://www.w3.org/1999/xlink" xlink:title="anterodorsal bristle(s)" id="ABBRID0EZSDI" xlink:type="simple">ad</abbrev> and <abbrev xmlns:xlink="http://www.w3.org/1999/xlink" xlink:title="posterodorsal bristle(s)" id="ABBRID0E4SDI" xlink:type="simple">pd</abbrev> and hypandrium with apical margin nearly truncate. In <italic><tp:taxon-name><tp:taxon-name-part taxon-name-part-type="genus" reg="Hybos">H.</tp:taxon-name-part><tp:taxon-name-part taxon-name-part-type="species" reg="dazhulanus">dazhulanus</tp:taxon-name-part></tp:taxon-name></italic> sp. nov., the hind tibia has one very long thin <abbrev xmlns:xlink="http://www.w3.org/1999/xlink" xlink:title="posterodorsal bristle(s)" id="ABBRID0EMTDI" xlink:type="simple">pd</abbrev> apically, and the hypandrium has an incision at apical margin.</p></tp:treatment-sec></tp:taxon-treatment>
