# Supplementary material for: ﻿New species and records of the genus Hybos Meigen (Diptera, Empidoidea, Hybotinae) from Wuyishan National Park, China
Source: Zookeys. 2023 Jul 27;1172:313–51. doi: 10.3897/zookeys.1172.105952 (PMC10401199; doi:10.3897/zookeys.1172.105952)
Supplement: XML Treatment for Hybos xiaohuangshanensis [file zookeys.1172.105952-treatment26.xml]

<!DOCTYPE tp:taxon-treatment
  PUBLIC "-//TaxonX//DTD Taxonomic Treatment Publishing DTD v0 20100105//EN" "tax-treatment-NSO.dtd">
<tp:taxon-treatment xmlns:tp="http://www.plazi.org/taxpub"><tp:treatment-meta><kwd-group><label>Taxon classification</label><kwd>
                <named-content content-type="kingdom">Animalia</named-content>
              </kwd><kwd>
                <named-content content-type="order">Diptera</named-content>
              </kwd><kwd>
                <named-content content-type="family">Hybotidae</named-content>
              </kwd></kwd-group><mixed-citation publication-type="journal"><person-group><name><surname>Li</surname><given-names>Meilin</given-names></name><name><surname>Yang</surname><given-names>Ding</given-names></name></person-group><article-title>﻿New species and records of the genus <italic><tp:taxon-name><tp:taxon-name-part taxon-name-part-type="genus" reg="Hybos">Hybos</tp:taxon-name-part></tp:taxon-name></italic> Meigen (<tp:taxon-name><tp:taxon-name-part taxon-name-part-type="order">Diptera</tp:taxon-name-part></tp:taxon-name>, <tp:taxon-name><tp:taxon-name-part taxon-name-part-type="superfamily">Empidoidea</tp:taxon-name-part></tp:taxon-name>, <tp:taxon-name><tp:taxon-name-part taxon-name-part-type="subfamily">Hybotinae</tp:taxon-name-part></tp:taxon-name>) from Wuyishan National Park, China</article-title><source>Zookeys</source><day>27</day><month>07</month><year>2023</year><volume>1172</volume><fpage>313</fpage><lpage>351</lpage><pub-id pub-id-type="doi">10.3897/zookeys.1172.105952</pub-id></mixed-citation></tp:treatment-meta><tp:nomenclature><label>﻿</label><tp:taxon-name>
              <object-id xmlns:xlink="http://www.w3.org/1999/xlink" content-type="arpha" xlink:type="simple">ED72FF57-C8B4-5E1F-A05E-6D5A3A08730D</object-id>
              <tp:taxon-name-part taxon-name-part-type="genus" reg="Hybos">Hybos</tp:taxon-name-part>
              <tp:taxon-name-part taxon-name-part-type="species" reg="xiaohuangshanensis">xiaohuangshanensis</tp:taxon-name-part>
            </tp:taxon-name><tp:taxon-authority>Yang, Gaimari &amp; Grootaert, 2005</tp:taxon-authority><xref ref-type="fig" rid="F26">Fig. 26</xref><tp:nomenclature-citation-list><tp:nomenclature-citation><tp:taxon-name>
                  <tp:taxon-name-part taxon-name-part-type="genus" reg="Hybos">Hybos</tp:taxon-name-part>
                  <tp:taxon-name-part taxon-name-part-type="species" reg="xiaohuangshanensis">xiaohuangshanensis</tp:taxon-name-part>
                </tp:taxon-name><comment>Yang, Gaimari &amp; Grootaert, 2005: 5, figs 9–12.</comment></tp:nomenclature-citation></tp:nomenclature-citation-list></tp:nomenclature><tp:treatment-sec sec-type="type locality" id="SECID0EGVDI"><title>Type locality.</title><p>China: Guangdong, Nanling.</p></tp:treatment-sec><tp:treatment-sec sec-type="material" id="SECID0ELVDI"><title>Material examined.</title><p>China • 1♂, Fujian, Wuyishan, Tongmucun, Guadun; 1,033 m, 22 June 2021; Xiaodong Cai; <named-content xmlns:xlink="http://www.w3.org/1999/xlink" content-type="dwc:institutional_code" xlink:title="Entomological Museum of China Agricultural University" xlink:href="http://grbio.org/institution/china-agricultural-university" xlink:type="simple">CAU</named-content>.</p><fig id="F26" position="float" orientation="portrait"><object-id xmlns:xlink="http://www.w3.org/1999/xlink" content-type="doi" xlink:type="simple">10.3897/zookeys.1172.105952.figure26</object-id><object-id xmlns:xlink="http://www.w3.org/1999/xlink" content-type="arpha" xlink:type="simple">1B41BBF1-FFAB-510F-96F3-8A4416382999</object-id><label>Figure 26.</label><caption><p><italic><tp:taxon-name><tp:taxon-name-part taxon-name-part-type="genus" reg="Hybos">Hybos</tp:taxon-name-part><tp:taxon-name-part taxon-name-part-type="species" reg="xiaohuangshanensis">xiaohuangshanensis</tp:taxon-name-part></tp:taxon-name></italic><bold>a</bold> male habitus, lateral view <bold>b</bold> genitalia, dorsal view <bold>c</bold> right surstylus <bold>d</bold> left surstylus <bold>e</bold> hypandrium, ventral view (from <xref ref-type="bibr" rid="B19">Yang et al. 2005</xref>).</p></caption><graphic xmlns:xlink="http://www.w3.org/1999/xlink" xlink:href="zookeys-1172-313_article-105952__-g026.jpg" position="float" orientation="portrait" xlink:type="simple" id="oo_885106.jpg"><uri content-type="original_file" xlink:type="simple">https://binary.pensoft.net/fig/885106</uri></graphic></fig></tp:treatment-sec><tp:treatment-sec sec-type="diagnosis" id="SECID0E2WDI"><title>Diagnosis.</title><p>Arista bare. Legs black except hind knee and mid and hind tarsi brownish yellow. Hypandrium obliquely incised apically, with long marginal bristles.</p></tp:treatment-sec><tp:treatment-sec sec-type="distribution" id="SECID0EAXDI"><title>Distribution.</title><p>China (Fujian, Guangdong).</p></tp:treatment-sec><ref-list><ref id="B19"><mixed-citation xmlns:xlink="http://www.w3.org/1999/xlink" xlink:type="simple"><person-group><name name-style="western"><surname>Yang</surname><given-names>D</given-names></name><name name-style="western"><surname>Gaimari</surname><given-names>SD</given-names></name><name name-style="western"><surname>Grootaert</surname><given-names>P</given-names></name></person-group> (<year>2005</year>) <article-title>New species of <italic><tp:taxon-name><tp:taxon-name-part taxon-name-part-type="genus">Hybos</tp:taxon-name-part></tp:taxon-name></italic> Meigen from Guangdong Province, South China (<tp:taxon-name><tp:taxon-name-part taxon-name-part-type="order">Diptera</tp:taxon-name-part></tp:taxon-name>: <tp:taxon-name><tp:taxon-name-part taxon-name-part-type="family">Empididae</tp:taxon-name-part></tp:taxon-name>).</article-title><source>Zootaxa</source><volume>912</volume>(<issue>1</issue>): <fpage>1</fpage>–<lpage>7</lpage>. <ext-link xlink:href="10.11646/zootaxa.912.1.1" ext-link-type="doi" xlink:type="simple">https://doi.org/10.11646/zootaxa.912.1.1</ext-link></mixed-citation></ref></ref-list></tp:taxon-treatment>
